# Supplementary material for: 10,12-Dimethyl­pteridino[6,7-f][1,10]phenanthroline-11,13(10H,12H)-dione–chloro­form (1/1)
Source: Acta Crystallogr Sect E Struct Rep Online. 2010 Aug 11;66(Pt 9):o2288. doi: 10.1107/S1600536810031570 (PMC3007872; doi:10.1107/S1600536810031570)
Supplement: Supplementary file 2 [file e-66-o2288-Isup2.hkl]

# 
# h,k,l, Fc-squared, Fo-squared, sigma(Fo-squared) and status flag 
# 
data_I
_shelx_title ' mem04 in P2(1)/n' 
_shelx_refln_list_code          4 
_shelx_F_calc_maximum      483.65 
_exptl_crystal_F_000       944.00 
_reflns_d_resolution_high  0.8300 
 
loop_ 
 _symmetry_equiv_pos_as_xyz 
 'x, y, z' 
 '-x+1/2, y+1/2, -z+1/2' 
 '-x, -y, -z' 
 'x-1/2, -y-1/2, z-1/2' 
 
_cell_length_a     8.9043 
_cell_length_b    16.4009 
_cell_length_c    13.4872 
_cell_angle_alpha  90.000 
_cell_angle_beta  108.058 
_cell_angle_gamma  90.000 
 
_shelx_F_squared_multiplier     1.000 
 
loop_ 
 _refln_index_h 
 _refln_index_k 
 _refln_index_l 
 _refln_F_squared_calc 
 _refln_F_squared_meas 
 _refln_F_squared_sigma 
 _refln_observed_status 
   2   0   0     3930.02     4274.17    163.89 o 
   4   0   0       26.30       41.15      3.61 o 
   6   0   0       30.24       27.75      4.06 o 
   8   0   0       98.38       97.65      5.84 o 
  10   0   0      165.98      176.31     14.90 o 
   1   1   0      253.34      285.57     12.42 o 
   2   1   0     3820.56     3966.06     98.33 o 
   3   1   0     3994.13     4322.48     64.97 o 
   4   1   0     1407.43     1482.45     19.93 o 
   5   1   0       64.32       79.83      4.27 o 
   6   1   0      389.35      382.48     10.25 o 
   7   1   0      131.87      136.46      3.63 o 
   8   1   0      379.24      390.32      6.87 o 
   9   1   0      274.03      292.48      6.76 o 
  10   1   0        1.23        6.21      5.27 o 
   1   2   0      206.20      231.83     16.14 o 
   2   2   0     4089.24     4044.82    143.32 o 
   3   2   0     4692.29     4955.06     88.29 o 
   4   2   0     1078.47     1073.63     14.57 o 
   5   2   0     1738.44     1808.35     28.62 o 
   6   2   0      773.99      774.99     15.49 o 
   7   2   0      263.23      230.01      4.77 o 
   8   2   0       13.58       15.36      2.60 o 
   9   2   0      672.86      647.88     11.77 o 
  10   2   0      142.63      129.13     12.42 o 
   1   3   0     2865.31     2646.93    202.38 o 
   2   3   0     5842.34     5909.22    103.86 o 
   3   3   0     1107.49     1170.38     25.00 o 
   4   3   0      231.69      289.71      6.37 o 
   5   3   0     1388.22     1487.40     22.48 o 
   6   3   0     3873.63     3685.55     52.19 o 
   7   3   0      364.47      335.46      6.15 o 
   8   3   0      265.30      266.34      6.77 o 
   9   3   0       12.61        7.96      3.24 o 
  10   3   0      449.57      420.17     13.08 o 
   0   4   0     2082.32     1790.38     67.05 o 
   1   4   0      667.27      655.40     44.70 o 
   2   4   0     7742.27     7644.28    191.04 o 
   3   4   0       50.68       45.99      2.80 o 
   4   4   0      858.74      862.72     15.19 o 
   5   4   0        4.04        6.55      2.68 o 
   6   4   0      227.62      210.01      7.14 o 
   7   4   0      197.62      217.91      5.98 o 
   8   4   0      160.25      163.26      5.46 o 
   9   4   0        3.14        3.77      3.39 o 
   1   5   0     1324.50     1318.34     78.22 o 
   2   5   0     2446.37     2419.96     40.36 o 
   3   5   0      847.66      845.24     13.29 o 
   4   5   0       88.19       91.10      4.21 o 
   5   5   0        1.09        3.97      2.22 o 
   6   5   0     2248.43     2249.71     31.82 o 
   7   5   0      816.63      843.62     12.04 o 
   8   5   0       19.08       23.67      4.41 o 
   9   5   0      455.55      441.22     10.43 o 
   0   6   0     9865.49     9463.45    330.26 o 
   1   6   0     1518.84     1582.78    116.71 o 
   2   6   0      281.36      317.31     15.68 o 
   3   6   0      659.68      665.15     11.15 o 
   4   6   0      576.69      568.91     10.63 o 
   5   6   0      465.10      423.12      8.34 o 
   6   6   0       37.01       38.70      2.70 o 
   7   6   0      436.97      426.07      9.69 o 
   8   6   0      115.07      105.36      8.88 o 
   9   6   0        4.45        4.13      2.96 o 
   1   7   0       91.41       80.45      7.76 o 
   2   7   0      113.25      153.61      5.77 o 
   3   7   0     2818.73     2958.76     48.44 o 
   4   7   0     2343.10     2334.57     33.25 o 
   5   7   0      879.04      819.48     14.11 o 
   6   7   0      163.15      145.69      4.73 o 
   7   7   0     1086.31     1048.19     17.34 o 
   8   7   0      542.53      531.78     10.97 o 
   9   7   0        6.68        5.11      3.02 o 
   0   8   0    12941.41    13868.64    481.74 o 
   1   8   0      680.26      711.29     22.62 o 
   2   8   0     1555.96     1773.69     72.01 o 
   3   8   0     2404.50     2525.00     42.35 o 
   4   8   0      323.50      237.23      7.47 o 
   5   8   0        0.08        5.19      2.68 o 
   6   8   0       10.25        7.08      2.69 o 
   7   8   0       62.71       59.11      9.07 o 
   8   8   0        3.80        4.62      6.17 o 
   9   8   0      361.71      381.44     15.41 o 
   1   9   0      549.44      606.71     20.85 o 
   2   9   0     1667.18     1665.51     47.02 o 
   3   9   0       19.61       28.98      3.92 o 
   4   9   0      232.36      295.25     10.92 o 
   5   9   0     2092.27     1959.79     29.93 o 
   6   9   0       78.01       74.80      4.50 o 
   7   9   0        3.12        1.01      3.02 o 
   8   9   0      569.62      584.75     14.61 o 
   9   9   0       95.68      101.48      5.28 o 
   0  10   0       95.51      119.19     12.42 o 
   1  10   0     1370.84     1351.38     39.24 o 
   2  10   0      840.67      844.29     44.70 o 
   3  10   0        0.92       11.35     11.17 o 
   4  10   0     2032.35     2065.18     34.64 o 
   5  10   0      119.99      133.38      6.15 o 
   6  10   0       84.84       72.29      8.37 o 
   7  10   0       38.93       35.68      4.34 o 
   8  10   0       22.62       22.26      3.60 o 
   1  11   0       78.68       67.72      6.39 o 
   2  11   0      803.85      777.24     42.21 o 
   3  11   0       75.25       72.64      8.62 o 
   4  11   0       71.22       71.53      4.86 o 
   5  11   0     5429.58     4980.19     90.98 o 
   6  11   0      457.37      445.01     11.52 o 
   7  11   0      515.28      490.18     14.24 o 
   8  11   0        0.79        0.74      2.13 o 
   0  12   0      257.19      240.87     17.38 o 
   1  12   0      327.80      315.37     22.35 o 
   2  12   0     4121.53     4241.64     86.40 o 
   3  12   0     2246.45     2201.74     37.70 o 
   4  12   0       22.47       23.35      2.80 o 
   5  12   0      743.40      740.22     15.25 o 
   6  12   0        3.30        9.86      3.60 o 
   7  12   0        8.54       11.47      2.35 o 
   1  13   0     2606.17     2488.24     34.95 o 
   2  13   0      773.43      793.44     16.75 o 
   3  13   0     4105.45     4094.58     52.80 o 
   4  13   0       64.96       68.01      7.73 o 
   5  13   0     2346.92     2256.56     45.87 o 
   6  13   0      181.81      172.81     10.54 o 
   7  13   0        5.26       11.86      4.93 o 
   0  14   0       78.83       78.71      6.01 o 
   1  14   0     1064.06     1051.63     19.22 o 
   2  14   0      963.41      975.52     18.44 o 
   3  14   0     1266.86     1231.51     21.74 o 
   4  14   0      442.99      437.95     11.07 o 
   6  14   0       14.34       12.80      5.36 o 
   7  14   0       22.54       15.73      6.05 o 
   1  15   0      121.55      121.48      5.75 o 
   2  15   0      471.60      466.47      9.09 o 
   3  15   0        5.82        7.20      2.90 o 
   4  15   0       39.06       36.82      6.16 o 
   5  15   0      141.61      136.70      7.17 o 
   6  15   0       31.82       32.36      9.35 o 
   0  16   0      389.34      387.55     11.89 o 
   1  16   0       25.11       21.17      3.02 o 
   2  16   0      173.28      150.55      6.46 o 
   3  16   0      132.81      132.50      7.07 o 
   4  16   0      528.44      537.11     14.34 o 
   5  16   0       28.50       34.14      4.53 o 
   1  17   0      128.93      117.94      8.88 o 
   2  17   0        3.60        4.02      2.64 o 
   3  17   0      253.89      261.03      6.85 o 
   4  17   0      250.17      240.13      7.29 o 
   5  17   0     1071.24     1099.11     20.52 o 
   0  18   0      811.51      882.36     23.66 o 
   1  18   0      183.32      201.09      5.51 o 
   2  18   0        0.64       -1.02      2.34 o 
   3  18   0      712.88      732.21     13.66 o 
   4  18   0        6.46        5.62      1.87 o 
   2  19   0      561.21      633.46     22.30 o 
  -9   0   1     2363.40     2375.76     40.31 o 
  -7   0   1       12.99        9.82      3.90 o 
  -5   0   1      450.74      436.58     12.01 o 
  -3   0   1      118.35      114.45      3.56 o 
   1   0   1      876.28     1277.05     34.21 o 
   3   0   1      709.12      821.06     37.25 o 
   5   0   1     1334.31     1329.75     38.51 o 
   7   0   1        3.82        4.37      2.62 o 
   9   0   1      361.29      361.48     11.29 o 
 -10   1   1      339.70      366.71      8.73 o 
  -9   1   1      138.36      135.51      5.15 o 
  -8   1   1       46.82       48.31      2.66 o 
  -7   1   1      121.85      123.53      3.72 o 
  -6   1   1      868.45      880.69     14.50 o 
  -5   1   1        9.79       16.90      1.85 o 
  -4   1   1     1078.76     1091.57     14.62 o 
  -3   1   1     1211.69     1309.99     21.49 o 
  -2   1   1     4881.44     4807.66     96.53 o 
  -1   1   1      568.44      546.30     22.35 o 
   0   1   1     6283.35     6036.64    228.45 o 
   1   1   1     1485.50     1517.67     40.87 o 
   2   1   1    59155.95    64818.38   1315.21 o 
   3   1   1     7722.86     8151.36    188.09 o 
   4   1   1     1051.34     1243.52     20.23 o 
   5   1   1       49.08       62.86      8.43 o 
   6   1   1      176.50      183.66      7.70 o 
   7   1   1       45.96       34.98      3.89 o 
   8   1   1      196.24      181.12      6.17 o 
   9   1   1      157.15      181.59      6.44 o 
 -10   2   1       39.10       44.13      5.96 o 
  -9   2   1      219.60      235.02      7.71 o 
  -8   2   1      138.24      144.06      4.03 o 
  -7   2   1      552.11      561.68      8.58 o 
  -6   2   1     4490.43     4403.55     60.72 o 
  -5   2   1     1478.83     1529.20     21.17 o 
  -4   2   1      394.47      397.36      7.89 o 
  -3   2   1     4896.01     4850.69     65.66 o 
  -2   2   1        0.55        4.97      3.51 o 
  -1   2   1        9.94       21.32      1.66 o 
   1   2   1      435.52      404.76     19.87 o 
   2   2   1    12447.00    12784.67    387.01 o 
   3   2   1     4391.19     4679.01     59.03 o 
   4   2   1     1840.91     1996.45     30.11 o 
   5   2   1       46.44       62.78      4.42 o 
   6   2   1     1320.01     1303.36     23.13 o 
   7   2   1       80.50       79.59      3.70 o 
   8   2   1      764.07      768.37     12.08 o 
   9   2   1      102.91      114.66      9.98 o 
 -10   3   1        9.06        3.72      6.21 o 
  -9   3   1       58.48       61.46      3.52 o 
  -8   3   1      465.77      437.57      7.25 o 
  -7   3   1     1258.35     1218.71     13.20 o 
  -6   3   1        0.08        5.68      3.61 o 
  -5   3   1       23.18       36.88      2.92 o 
  -4   3   1      661.71      706.98     11.91 o 
  -3   3   1     9116.51     8932.93    119.12 o 
  -2   3   1     3628.94     3449.11     61.99 o 
  -1   3   1      275.65      247.11      8.49 o 
   0   3   1     2461.58     1835.60    124.16 o 
   1   3   1     7709.90     6292.41    221.00 o 
   2   3   1      373.41      412.34     12.43 o 
   3   3   1      862.41      901.95     13.54 o 
   4   3   1     1667.04     1836.32     23.58 o 
   5   3   1     5538.62     5739.83     92.74 o 
   6   3   1       41.89       56.36      5.13 o 
   7   3   1     1791.76     1727.61     20.36 o 
   8   3   1       21.17       22.43      4.00 o 
   9   3   1      472.18      458.27     10.58 o 
 -10   4   1      455.85      454.69      9.47 o 
  -9   4   1      134.32      133.45      4.74 o 
  -8   4   1      473.34      463.76      9.57 o 
  -7   4   1     2880.06     2723.40     32.24 o 
  -6   4   1     1299.13     1286.22     19.15 o 
  -5   4   1       83.61      107.05      4.52 o 
  -4   4   1     1233.05     1317.72     19.64 o 
  -3   4   1     1025.10     1002.88     15.11 o 
  -2   4   1     3137.31     3095.05     50.47 o 
  -1   4   1      790.94      742.53     28.56 o 
   0   4   1     2819.38     2596.41    147.73 o 
   1   4   1      975.82      828.62     19.16 o 
   2   4   1       18.26       35.08      2.25 o 
   3   4   1     4703.92     4760.56     60.41 o 
   4   4   1      179.94      181.57      5.19 o 
   5   4   1        2.81        0.08      2.84 o 
   6   4   1      780.03      758.07     19.05 o 
   7   4   1      158.87      167.20      5.13 o 
   8   4   1       86.38       75.21      6.56 o 
   9   4   1     1210.11     1190.15     19.91 o 
 -10   5   1        9.71       10.82      2.15 o 
  -9   5   1       90.56       80.92     12.56 o 
  -8   5   1       70.52       66.82      5.75 o 
  -7   5   1      467.09      462.65      8.88 o 
  -6   5   1     1625.64     1592.37     22.52 o 
  -5   5   1      813.12      870.54     13.80 o 
  -4   5   1      602.85      592.53     10.72 o 
  -3   5   1      270.78      337.75      6.72 o 
  -2   5   1      845.82      812.76     31.20 o 
  -1   5   1       81.31       73.62      5.96 o 
   0   5   1     2068.03     1804.46     87.40 o 
   1   5   1    13579.12    12822.76    360.06 o 
   2   5   1      250.92      213.79      5.49 o 
   3   5   1      529.59      535.09      8.95 o 
   4   5   1      374.36      423.42      8.61 o 
   5   5   1       98.72       73.73      3.76 o 
   6   5   1       32.43       34.64      4.26 o 
   7   5   1       78.69       76.10      4.81 o 
   8   5   1      183.25      184.88      6.14 o 
   9   5   1      844.71      840.18     21.86 o 
  -9   6   1      417.87      429.24      9.24 o 
  -8   6   1      109.81      112.77     12.03 o 
  -7   6   1      129.59      117.15      5.15 o 
  -6   6   1      671.17      563.42      9.47 o 
  -5   6   1     1448.97     1504.33     21.56 o 
  -4   6   1      377.13      330.72      7.44 o 
  -3   6   1     1216.78     1228.92     26.96 o 
  -2   6   1       17.20       44.12      9.81 o 
  -1   6   1    16373.90    15600.03    381.03 o 
   0   6   1       71.14       84.88      4.85 o 
   1   6   1      726.66      660.06     16.92 o 
   2   6   1     1045.55     1078.25     20.04 o 
   3   6   1     1944.84     1942.26     30.38 o 
   4   6   1      127.59      117.87      5.05 o 
   5   6   1        4.62       10.16      2.68 o 
   6   6   1     1681.65     1557.43     20.86 o 
   7   6   1        3.76        5.68      2.61 o 
   8   6   1        1.32       -0.17      2.73 o 
   9   6   1       64.48       66.87     13.93 o 
  -9   7   1       85.15       84.93      7.11 o 
  -8   7   1      555.78      504.72     11.39 o 
  -7   7   1      284.05      281.48      6.66 o 
  -6   7   1      334.87      351.86      7.52 o 
  -5   7   1     1429.84     1421.51     23.81 o 
  -4   7   1      959.98      895.35     18.05 o 
  -3   7   1       15.15       30.89      3.40 o 
  -2   7   1     9716.76    10690.39    250.45 o 
  -1   7   1     4116.25     3975.85    104.29 o 
   0   7   1      745.43      809.29     27.32 o 
   1   7   1     3100.43     3092.72     67.53 o 
   2   7   1      246.16      249.90      6.91 o 
   3   7   1     5708.65     5504.96     79.99 o 
   4   7   1     5673.63     5474.93     86.47 o 
   5   7   1      370.18      382.35      8.86 o 
   6   7   1       12.55       14.30      3.54 o 
   7   7   1      218.25      220.82      7.14 o 
   8   7   1      539.36      555.80     12.83 o 
   9   7   1      737.47      753.55     31.29 o 
  -9   8   1      309.87      308.22     13.39 o 
  -8   8   1      131.83      110.77     10.36 o 
  -7   8   1       20.15       19.78      4.19 o 
  -6   8   1       30.76       19.69      2.91 o 
  -5   8   1     3415.34     3209.83     54.23 o 
  -4   8   1      412.64      416.21     10.56 o 
  -3   8   1     1198.53     1260.53     23.57 o 
  -2   8   1     8853.20    10068.89    265.03 o 
  -1   8   1      168.56      205.23     12.29 o 
   0   8   1       10.22       16.48      4.13 o 
   1   8   1      792.85      866.63     42.21 o 
   2   8   1      510.03      491.06     15.01 o 
   3   8   1      414.29      449.47     11.63 o 
   4   8   1     1783.72     1846.59     40.76 o 
   5   8   1      644.92      551.90     11.42 o 
   6   8   1        5.07        2.69      5.38 o 
   7   8   1      429.22      414.52      8.25 o 
   8   8   1       93.20       89.03     19.71 o 
   9   8   1       18.64       19.97      5.73 o 
  -9   9   1      154.68      168.50     10.45 o 
  -8   9   1       31.57       33.81      4.20 o 
  -7   9   1      258.89      237.46     13.35 o 
  -6   9   1      114.53      104.25      5.47 o 
  -5   9   1       54.96       51.15      6.80 o 
  -4   9   1      482.64      504.20     11.96 o 
  -3   9   1      116.87      100.85      7.08 o 
  -2   9   1     1455.42     1623.05     46.31 o 
  -1   9   1     4200.07     4511.60    144.03 o 
   0   9   1      740.18      649.06     21.90 o 
   1   9   1     1146.45     1246.56     57.11 o 
   2   9   1      313.60      370.97     14.66 o 
   3   9   1     1897.11     1840.81     29.23 o 
   4   9   1     1107.55     1117.11     22.38 o 
   5   9   1      269.64      244.29      6.93 o 
   6   9   1      245.10      246.64      7.83 o 
   7   9   1      191.37      190.63      6.93 o 
   8   9   1       65.56       73.08     11.42 o 
  -8  10   1      573.27      570.08     13.49 o 
  -7  10   1      230.90      215.34     11.67 o 
  -6  10   1        7.05        3.62      2.58 o 
  -5  10   1      974.22      917.03     18.84 o 
  -4  10   1        0.83        2.87      3.82 o 
  -3  10   1      452.23      397.87     16.53 o 
  -2  10   1     3342.17     3538.13     93.01 o 
  -1  10   1      116.49      135.43     10.80 o 
   0  10   1      545.17      623.39     24.83 o 
   1  10   1      402.26      404.76     27.32 o 
   2  10   1        7.19       14.07      6.21 o 
   3  10   1     1342.29     1254.53     33.84 o 
   4  10   1     2420.93     2520.47     43.00 o 
   5  10   1      166.23      168.62      6.74 o 
   6  10   1        7.06        4.38      4.04 o 
   7  10   1       34.95       34.50      7.96 o 
   8  10   1      169.22      174.47      9.52 o 
  -8  11   1       11.74       16.89      5.91 o 
  -7  11   1       22.61       23.60      3.58 o 
  -6  11   1      532.41      498.27     19.35 o 
  -5  11   1      276.28      254.98      6.76 o 
  -4  11   1     2328.23     2201.49     33.39 o 
  -3  11   1      480.89      461.87     32.28 o 
  -2  11   1      430.71      442.77     23.59 o 
  -1  11   1      182.22      168.89     10.54 o 
   0  11   1       42.10       30.63      7.76 o 
   1  11   1     2254.01     2133.47     93.12 o 
   2  11   1      105.26      116.71      8.62 o 
   3  11   1      428.61      485.86     20.29 o 
   4  11   1      923.14      872.92     16.04 o 
   5  11   1     1943.66     1874.17     31.54 o 
   6  11   1       65.36       67.88     13.98 o 
   7  11   1       62.15       54.16     10.39 o 
   8  11   1      207.60      217.18      6.58 o 
  -8  12   1      107.75       -9.93     34.76 o 
  -6  12   1       52.98       50.90     11.83 o 
  -5  12   1      199.47      180.52      6.13 o 
  -4  12   1       79.99       95.61      8.70 o 
  -3  12   1     1936.79     1895.37     28.77 o 
  -2  12   1      157.17      141.62     13.64 o 
  -1  12   1      650.94      612.05     38.49 o 
   0  12   1       50.95       62.08     12.42 o 
   1  12   1      117.48       99.33     14.90 o 
   2  12   1        3.02        6.94      5.53 o 
   3  12   1      122.25      127.26      5.09 o 
   4  12   1       95.37       89.47     14.34 o 
   6  12   1       43.52       40.71      6.09 o 
   7  12   1       88.59       89.12      5.37 o 
  -7  13   1       47.20       40.69     26.07 o 
  -6  13   1       36.47       26.36     17.38 o 
  -5  13   1      165.11      153.26      5.73 o 
  -4  13   1       67.51       70.21      8.10 o 
  -3  13   1     4343.03     4334.36     59.03 o 
  -2  13   1     1292.22     1204.56     18.28 o 
  -1  13   1       76.43       79.12      3.90 o 
   0  13   1      340.29      320.48     12.75 o 
   1  13   1     4671.85     4749.71     62.23 o 
   2  13   1       51.86       44.65      3.10 o 
   3  13   1       51.24       53.91      5.29 o 
   4  13   1      414.63      410.61     14.42 o 
   5  13   1     1940.26     1861.44     37.48 o 
   6  13   1       85.30       81.56     11.83 o 
   7  13   1       39.83       46.59     14.49 o 
  -6  14   1      124.51      120.49     12.42 o 
  -5  14   1     1964.03     1894.28     36.30 o 
  -4  14   1       47.43       54.00      7.59 o 
  -3  14   1     3207.76     3223.24     48.30 o 
  -2  14   1       15.45       28.55      3.98 o 
  -1  14   1      255.52      240.32      6.53 o 
   0  14   1     1379.09     1260.99     16.90 o 
   1  14   1      121.58      117.63      5.43 o 
   2  14   1     3019.10     2906.17     44.36 o 
   3  14   1        0.92       -2.92      2.92 o 
   5  14   1      917.89      972.29     39.73 o 
   6  14   1      538.86      528.73     23.59 o 
  -6  15   1      481.73      477.10     14.05 o 
  -5  15   1      274.60      251.82      9.01 o 
  -4  15   1      364.69      334.86      8.17 o 
  -3  15   1      735.72      704.46     13.04 o 
  -2  15   1      433.24      422.41     10.60 o 
  -1  15   1      309.88      308.94      8.45 o 
   0  15   1      116.97      110.08      5.18 o 
   1  15   1      153.43      146.48      7.67 o 
   2  15   1       64.67       58.04      9.78 o 
   3  15   1      137.03      143.79      8.03 o 
   4  15   1        9.98        9.00      3.67 o 
   5  15   1      724.73      773.53     21.07 o 
   6  15   1      264.77      248.94      9.54 o 
  -6  16   1       82.46       81.81      7.64 o 
  -5  16   1      277.65      341.48      8.69 o 
  -4  16   1       93.88       94.46      4.54 o 
  -3  16   1        4.77        5.00      2.21 o 
  -2  16   1      932.13      866.82     14.82 o 
  -1  16   1        0.81        2.06      2.02 o 
   0  16   1      169.69      184.89      5.12 o 
   1  16   1      256.88      261.27      7.42 o 
   2  16   1       33.88       32.40      6.68 o 
   3  16   1      269.23      280.70      8.95 o 
   4  16   1      888.28      863.43     16.14 o 
   5  16   1      465.76      481.74     14.05 o 
  -5  17   1     1166.77     1096.21     17.67 o 
  -4  17   1      631.62      651.59     14.34 o 
  -3  17   1       29.42       27.70      4.31 o 
  -2  17   1       62.67       74.89      4.30 o 
  -1  17   1       64.84       72.09      5.63 o 
   0  17   1      156.45      161.95      5.93 o 
   1  17   1       14.12       13.12      3.47 o 
   2  17   1       11.16        8.37      3.53 o 
   3  17   1      281.32      272.87      7.71 o 
   4  17   1      269.98      288.91      8.00 o 
  -4  18   1      254.02      269.47      6.46 o 
  -3  18   1        2.00       -1.33      1.68 o 
  -2  18   1      870.10      928.82     16.35 o 
  -1  18   1      649.64      673.62     14.17 o 
   0  18   1      431.86      438.01      9.28 o 
   1  18   1      278.63      291.54      7.05 o 
   2  18   1       71.62       59.64      6.48 o 
   3  18   1       29.65       33.91      4.63 o 
  -2  19   1      188.10      186.86      5.48 o 
  -1  19   1       85.21       94.24      4.36 o 
   0  19   1      996.05     1038.81     18.88 o 
   2  19   1        6.73        8.73      3.10 o 
 -10   0   2     1161.86     1278.29     58.36 o 
  -8   0   2      639.47      636.20     12.17 o 
  -6   0   2       34.30       33.60      3.82 o 
  -4   0   2      391.92      402.54      8.02 o 
  -2   0   2       27.32       22.62      3.51 o 
   0   0   2       37.24       34.76      4.97 o 
   2   0   2   233921.42   241002.53   6871.00 o 
   4   0   2      461.73      666.64     21.90 o 
   6   0   2      625.39      603.42     25.41 o 
   8   0   2       21.48       27.19      6.44 o 
 -10   1   2      107.28      116.91      5.08 o 
  -9   1   2      425.52      426.25      8.59 o 
  -8   1   2       66.75       70.64      2.99 o 
  -7   1   2      529.56      523.33     10.67 o 
  -6   1   2     4290.86     4321.49     79.22 o 
  -5   1   2        9.40        7.68      1.67 o 
  -4   1   2      645.92      681.41      9.01 o 
  -3   1   2      106.05      135.01      3.04 o 
  -2   1   2     8178.58     7645.63    187.00 o 
  -1   1   2     8096.55     8254.14    283.08 o 
   0   1   2      957.13     1006.54     43.11 o 
   1   1   2     3481.29     3526.98     91.50 o 
   2   1   2      105.52      168.34      8.90 o 
   3   1   2     2460.29     2915.24     46.15 o 
   4   1   2     9126.42    10197.68    165.75 o 
   5   1   2      714.21      772.49     18.91 o 
   6   1   2       21.31       21.25      4.72 o 
   7   1   2      196.79      196.37      5.17 o 
   8   1   2      749.65      717.71     12.29 o 
   9   1   2      424.63      418.86     15.99 o 
 -10   2   2       13.96       18.00      3.61 o 
  -9   2   2       29.89       30.61      3.03 o 
  -8   2   2      149.68      166.10      4.16 o 
  -7   2   2     1751.31     1716.41     22.77 o 
  -6   2   2      625.24      639.92     10.77 o 
  -5   2   2      100.84      101.80      3.86 o 
  -4   2   2     1030.04     1031.05     13.22 o 
  -3   2   2     9818.70     9689.75    113.70 o 
  -2   2   2     1119.69     1016.29     19.58 o 
  -1   2   2    12131.37    11758.43    425.97 o 
   0   2   2      714.68      754.89     32.28 o 
   1   2   2      142.12      168.03     18.62 o 
   2   2   2     8283.02     9583.70    139.31 o 
   3   2   2      113.08      113.14      4.30 o 
   4   2   2     3949.51     4756.84     67.69 o 
   5   2   2      920.84      968.54     18.48 o 
   6   2   2      523.94      509.30     10.25 o 
   7   2   2      161.10      137.57      4.74 o 
   8   2   2      702.30      742.62     14.50 o 
   9   2   2      215.83      230.58      6.85 o 
 -10   3   2       40.27       39.19      4.14 o 
  -9   3   2       13.56       16.48      3.21 o 
  -8   3   2      853.85      843.24     11.38 o 
  -7   3   2        1.49        0.65      2.00 o 
  -6   3   2      551.98      526.81      9.60 o 
  -5   3   2     1838.57     1874.98     25.62 o 
  -4   3   2     3986.00     3950.00     53.00 o 
  -3   3   2       17.13       17.65      2.51 o 
  -2   3   2     1650.63     1648.64     27.52 o 
  -1   3   2     2166.83     2177.84     47.14 o 
   0   3   2     2340.81     1782.40     50.02 o 
   1   3   2      444.05      487.77     13.26 o 
   2   3   2     2156.16     2212.12     50.53 o 
   3   3   2      472.23      536.77      8.95 o 
   4   3   2      533.21      518.26     13.77 o 
   5   3   2     1078.50     1139.32     20.14 o 
   6   3   2     2403.76     2379.09     32.98 o 
   7   3   2      666.57      674.70      9.82 o 
   8   3   2      278.76      283.62      8.31 o 
   9   3   2       48.51       48.16      6.61 o 
 -10   4   2        0.26       -0.18      1.96 o 
  -9   4   2       30.10       32.12      3.11 o 
  -8   4   2     1683.49     1626.62     20.43 o 
  -7   4   2      247.59      233.19      5.35 o 
  -6   4   2      552.24      484.88      9.09 o 
  -5   4   2      222.73      258.41      7.14 o 
  -4   4   2      438.88      448.88      8.12 o 
  -3   4   2      762.21      747.92     11.91 o 
  -2   4   2     3326.30     3269.55     69.65 o 
  -1   4   2     2730.18     2580.98     72.76 o 
   0   4   2     2181.22     2013.94     77.83 o 
   1   4   2     2045.22     1970.85     65.72 o 
   2   4   2     1294.36     1323.60     27.32 o 
   3   4   2        0.67        2.08      1.92 o 
   4   4   2     2921.04     3103.82     41.39 o 
   5   4   2     1209.13     1188.86     23.63 o 
   6   4   2     1602.48     1510.12     17.52 o 
   7   4   2      315.27      319.43      7.23 o 
   8   4   2      123.42      137.89      5.88 o 
   9   4   2      105.85       92.47      4.73 o 
 -10   5   2       30.87       36.45      3.03 o 
  -9   5   2      369.54      362.94     12.54 o 
  -8   5   2      208.03      189.34      5.94 o 
  -7   5   2     1103.60     1019.04     17.74 o 
  -6   5   2       85.50       81.88      3.98 o 
  -5   5   2     5416.83     5515.68     79.51 o 
  -4   5   2     3057.45     3172.25     43.46 o 
  -3   5   2        0.82        5.32      1.96 o 
  -2   5   2       71.56       57.76      4.65 o 
  -1   5   2     3530.52     3307.92     91.49 o 
   0   5   2     2349.52     2269.44     84.82 o 
   1   5   2      500.35      471.39     10.64 o 
   2   5   2     1617.61     1539.08     29.10 o 
   3   5   2     2014.15     1978.67     43.41 o 
   4   5   2      355.06      383.25      8.68 o 
   5   5   2       66.03       69.05      4.85 o 
   6   5   2      298.88      297.07      8.09 o 
   7   5   2       27.11       23.06      3.70 o 
   8   5   2       77.12       74.98      6.83 o 
   9   5   2        1.63       -4.10      4.10 o 
 -10   6   2      792.39      859.47     19.35 o 
  -9   6   2       87.21       85.06     13.35 o 
  -8   6   2      612.50      605.24     11.17 o 
  -7   6   2      166.42      164.49      6.67 o 
  -6   6   2       95.94      104.56      4.61 o 
  -5   6   2       88.77      120.90      4.68 o 
  -4   6   2      536.56      615.00     12.95 o 
  -3   6   2       94.74       61.03      3.56 o 
  -2   6   2     3096.67     3292.70     71.08 o 
  -1   6   2     5938.98     5395.14    123.89 o 
   0   6   2     7270.40     7447.38    110.67 o 
   1   6   2     1246.47     1189.20     21.51 o 
   2   6   2     2100.73     1964.13     38.23 o 
   3   6   2      321.17      309.94      8.60 o 
   4   6   2      122.57      134.27      5.97 o 
   5   6   2       78.52       90.53      6.76 o 
   6   6   2        1.31        3.30      2.57 o 
   7   6   2        8.55       11.39      3.01 o 
   8   6   2       43.05       41.69      6.59 o 
   9   6   2      166.27      189.66     14.90 o 
  -9   7   2       81.57       87.87     13.06 o 
  -8   7   2       20.08       18.06      3.35 o 
  -7   7   2      241.04      231.01      6.48 o 
  -6   7   2     1936.77     1717.78     23.28 o 
  -5   7   2     1511.10     1424.94     22.04 o 
  -4   7   2       12.46       18.38      3.25 o 
  -3   7   2      829.81      933.30     22.24 o 
  -2   7   2     2204.51     2450.44     46.95 o 
  -1   7   2      508.35      580.20     17.52 o 
   0   7   2       13.55       33.67      4.06 o 
   1   7   2      293.86      333.29     14.49 o 
   2   7   2       36.31       23.89      2.89 o 
   3   7   2      689.68      727.45     15.38 o 
   4   7   2     1117.69     1127.63     18.01 o 
   5   7   2     3348.70     3362.76     59.50 o 
   6   7   2      469.04      439.93      9.64 o 
   7   7   2      409.45      410.27      9.55 o 
   8   7   2      317.95      315.56     10.39 o 
   9   7   2      382.39      411.73      9.83 o 
  -9   8   2        8.03       10.06      3.51 o 
  -8   8   2       87.04       82.66      9.81 o 
  -7   8   2     1148.50     1058.69     20.94 o 
  -6   8   2      219.72      209.26      9.81 o 
  -5   8   2        6.69        8.91      3.40 o 
  -4   8   2     3333.14     3269.81     54.20 o 
  -3   8   2       45.30       41.55      5.11 o 
  -2   8   2        6.32       23.51      4.30 o 
  -1   8   2     3168.79     3515.46    132.45 o 
   0   8   2      152.70      232.19     14.05 o 
   1   8   2     4747.41     4458.55     84.84 o 
   2   8   2     2143.93     2189.32     45.43 o 
   3   8   2      472.59      472.36      8.84 o 
   4   8   2        0.66        5.87      2.68 o 
   5   8   2      502.23      476.57     10.16 o 
   6   8   2       34.66       32.86      6.02 o 
   7   8   2        2.37        5.07      3.38 o 
   8   8   2      363.23      395.04      9.76 o 
  -9   9   2       13.36       16.16      3.95 o 
  -8   9   2      388.72      372.43     19.00 o 
  -7   9   2      184.28      165.84      8.04 o 
  -6   9   2      256.39      228.59     10.17 o 
  -5   9   2       65.19       74.27      4.28 o 
  -4   9   2     1295.16     1210.63     23.21 o 
  -3   9   2      985.08     1005.42     25.00 o 
  -2   9   2     2316.71     2271.92     72.01 o 
  -1   9   2      304.52      375.42     18.25 o 
   0   9   2      821.20      894.36     31.46 o 
   1   9   2       45.49       57.65      5.68 o 
   2   9   2       22.80       20.55      5.11 o 
   3   9   2     1055.23      982.50     19.05 o 
   4   9   2     3877.40     3698.55     52.77 o 
   5   9   2       36.37       35.45      3.72 o 
   6   9   2     1951.27     1913.99     40.50 o 
   7   9   2      690.44      685.71     16.68 o 
   8   9   2      101.93      110.13      5.35 o 
  -9  10   2       33.21       45.15     27.32 o 
  -8  10   2        7.05        1.72      3.58 o 
  -7  10   2       32.27       26.76      3.55 o 
  -6  10   2       79.01       77.50      9.92 o 
  -5  10   2      541.63      486.54      9.73 o 
  -4  10   2      557.20      531.29     15.05 o 
  -3  10   2      182.40      217.94     13.72 o 
  -2  10   2        5.16        4.97      5.27 o 
  -1  10   2     3374.27     3641.63    123.20 o 
   0  10   2       51.69       37.87      7.76 o 
   1  10   2      518.02      444.83     14.71 o 
   2  10   2       40.93       40.71      6.79 o 
   3  10   2      783.59      732.32     23.64 o 
   4  10   2       21.66       21.78      3.96 o 
   5  10   2      968.14      913.85     21.86 o 
   6  10   2     1129.88     1131.54     25.35 o 
   7  10   2      190.47      194.37     11.54 o 
   8  10   2       58.70       59.98      7.49 o 
  -7  11   2        6.67        4.22      3.17 o 
  -6  11   2        0.22        0.47      2.72 o 
  -5  11   2     2517.78     2332.72     45.16 o 
  -4  11   2      963.56      930.19     19.78 o 
  -3  11   2     1030.34      980.80     42.21 o 
  -2  11   2        7.36       16.14      5.27 o 
  -1  11   2       30.63       27.32      9.93 o 
   0  11   2      673.62      573.26     40.97 o 
   1  11   2       72.88       80.30      7.46 o 
   2  11   2     1037.97      971.26     28.93 o 
   3  11   2      205.38      210.72     12.37 o 
   4  11   2      503.68      472.19     14.85 o 
   5  11   2      346.33      342.18     12.41 o 
   6  11   2      160.73      158.37     10.10 o 
   7  11   2     3822.38     3874.92     60.72 o 
  -7  12   2       48.87       51.41     15.04 o 
  -6  12   2       29.32       19.28      8.92 o 
  -5  12   2      355.88      334.18      8.55 o 
  -4  12   2      398.68      383.40     16.81 o 
  -3  12   2        7.65        4.97      2.34 o 
  -2  12   2     1679.99     1629.50     45.16 o 
  -1  12   2     5301.16     5085.58    186.24 o 
   0  12   2      421.92      444.49     29.80 o 
   1  12   2      371.99      351.89     23.93 o 
   2  12   2       16.01       17.65      2.96 o 
   3  12   2        4.62        9.98      3.15 o 
   4  12   2     3697.06     3605.75     58.56 o 
   5  12   2       41.49       48.48      9.67 o 
   6  12   2      314.91      316.13      9.48 o 
   7  12   2     1861.79     1948.04     32.08 o 
  -6  13   2        7.28        9.26      4.12 o 
  -5  13   2       32.04       29.75      4.99 o 
  -4  13   2      421.34      427.58     12.22 o 
  -3  13   2     1774.41     1763.07     26.65 o 
  -2  13   2       19.42       23.75      3.04 o 
  -1  13   2     2825.91     2674.37     34.06 o 
   0  13   2      480.98      456.23      9.64 o 
   1  13   2      943.29      915.39     18.41 o 
   2  13   2     1446.54     1433.38     35.23 o 
   3  13   2      422.97      428.51     11.83 o 
   4  13   2       73.42       74.02      6.45 o 
   5  13   2     1556.99     1448.46     48.42 o 
   6  13   2      785.22      782.85     21.51 o 
   7  13   2     1611.80     1820.18     57.11 o 
  -6  14   2      176.06      183.79     10.54 o 
  -5  14   2       44.93       43.43      3.87 o 
  -4  14   2       12.75       16.55      2.95 o 
  -3  14   2      381.75      333.34     10.45 o 
  -2  14   2      282.41      251.77      7.31 o 
  -1  14   2     5612.46     5307.63    105.47 o 
   0  14   2      403.55      375.31      9.03 o 
   1  14   2     3119.37     3006.40     52.90 o 
   2  14   2        2.24        6.69      3.23 o 
   3  14   2       54.29       53.42      8.07 o 
   4  14   2      432.27      413.43     10.84 o 
   5  14   2       96.48       82.11     43.46 o 
   6  14   2      268.98      280.04     12.16 o 
  -6  15   2       21.06       22.70      5.38 o 
  -5  15   2       47.58       43.06      7.53 o 
  -4  15   2       80.79       83.83      7.06 o 
  -3  15   2     2034.46     1886.32     30.35 o 
  -2  15   2      576.12      590.76     11.30 o 
  -1  15   2     2077.62     2002.56     26.27 o 
   0  15   2        2.90        1.71      2.49 o 
   1  15   2        0.70        6.76      3.54 o 
   2  15   2      155.61      150.32      7.07 o 
   3  15   2       28.19       35.53      5.91 o 
   4  15   2      781.87      791.19     34.76 o 
   5  15   2      736.58      715.19     19.31 o 
   6  15   2      154.55      164.15      6.11 o 
  -6  16   2      146.80      165.78      6.30 o 
  -5  16   2      740.47      710.19     15.77 o 
  -4  16   2      141.06      153.06      5.02 o 
  -3  16   2        6.25        8.83      2.85 o 
  -2  16   2      134.89      140.87      5.63 o 
  -1  16   2       13.03       16.29      2.70 o 
   0  16   2      373.30      359.80      8.91 o 
   1  16   2       62.44       65.44      9.57 o 
   2  16   2       79.62       69.82      9.16 o 
   3  16   2      288.10      302.12     10.93 o 
   4  16   2      220.82      217.74     27.32 o 
   5  16   2      342.92      361.85     11.31 o 
  -5  17   2     1541.90     1498.01     22.64 o 
  -4  17   2       22.10       28.09      5.29 o 
  -3  17   2       24.84       24.91      4.82 o 
  -2  17   2      354.56      336.01      7.01 o 
  -1  17   2      143.90      133.43      4.61 o 
   0  17   2      843.08      842.24     14.85 o 
   1  17   2       71.14       67.39      8.60 o 
   2  17   2       45.14       37.72      6.29 o 
   3  17   2       16.89       14.18      3.24 o 
   4  17   2      305.92      304.56      8.96 o 
  -4  18   2       10.12        8.51      2.85 o 
  -3  18   2       93.39      101.06     27.10 o 
  -2  18   2      124.16      127.87      5.73 o 
  -1  18   2     1090.79     1101.10     17.49 o 
   0  18   2      449.88      436.05      9.22 o 
   1  18   2       95.97      105.26      4.80 o 
   2  18   2       85.09       87.83      4.73 o 
   3  18   2      325.25      347.50      8.21 o 
  -2  19   2       74.56       74.93      3.95 o 
  -1  19   2        4.64        4.96      1.95 o 
   0  19   2      328.81      376.86      8.56 o 
   1  19   2        3.00        3.55      2.12 o 
   2  19   2       72.08       70.18      3.95 o 
  -9   0   3      663.82      655.12     12.17 o 
  -7   0   3     3198.79     3042.50     64.44 o 
  -5   0   3      302.88      316.65      7.90 o 
  -3   0   3      114.93       72.98      2.80 o 
  -1   0   3     1942.01     2133.06     76.98 o 
   1   0   3       76.77      136.58     14.90 o 
   3   0   3      365.06      356.86     15.80 o 
   5   0   3      381.09      371.74     19.31 o 
   7   0   3      595.89      581.01     15.38 o 
   9   0   3        0.93        2.48      7.45 o 
 -10   1   3      357.41      372.23     10.52 o 
  -9   1   3      235.10      251.18      5.31 o 
  -8   1   3       62.92       59.57      3.06 o 
  -7   1   3     1488.68     1352.10     23.50 o 
  -6   1   3      192.43      163.76      4.35 o 
  -5   1   3     5493.96     5556.48     58.75 o 
  -4   1   3      923.49      966.06     11.43 o 
  -3   1   3      533.42      494.79      6.67 o 
  -2   1   3      434.72      463.38      7.88 o 
  -1   1   3    10911.77    11267.77    603.42 o 
   0   1   3     3703.01     3814.87    119.19 o 
   1   1   3    14782.39    15083.79    559.75 o 
   2   1   3     2915.98     2939.63     64.30 o 
   3   1   3     1497.20     1708.58     29.77 o 
   4   1   3    26467.45    30785.85    489.71 o 
   5   1   3     1547.47     1623.42     34.41 o 
   6   1   3      226.73      208.29      5.44 o 
   7   1   3        1.30        5.64      2.85 o 
   8   1   3       10.12        7.96      3.64 o 
   9   1   3      184.17      186.65     11.31 o 
 -10   2   3      377.45      414.38      9.68 o 
  -9   2   3        9.12        8.12      2.70 o 
  -8   2   3        0.13        3.68      1.58 o 
  -7   2   3        6.47       10.15      2.80 o 
  -6   2   3      374.41      430.53      7.58 o 
  -5   2   3       44.72       43.65      2.58 o 
  -4   2   3     2421.28     2278.39     25.34 o 
  -3   2   3       70.33       62.75      2.44 o 
  -2   2   3     1763.36     1650.32     27.72 o 
  -1   2   3     9338.00     9331.75    220.76 o 
   0   2   3    11016.21    10528.24    814.49 o 
   1   2   3     1618.32     1636.35     31.77 o 
   2   2   3      155.36      180.30      7.30 o 
   3   2   3       24.94       33.44      3.06 o 
   4   2   3     4633.25     5116.29     73.34 o 
   5   2   3     1056.77     1097.22     20.50 o 
   6   2   3      932.63      901.84     11.46 o 
   7   2   3      732.61      748.24     11.71 o 
   8   2   3     1002.08      996.85     17.37 o 
   9   2   3      209.81      234.84     10.28 o 
 -10   3   3        3.68        4.58      2.52 o 
  -9   3   3       16.35       19.01      2.73 o 
  -8   3   3        0.05        2.15      2.39 o 
  -7   3   3       34.44       41.06      3.99 o 
  -6   3   3     3838.32     3831.10     45.10 o 
  -5   3   3     1071.60     1050.53     15.47 o 
  -4   3   3      135.60      139.34      4.32 o 
  -3   3   3     6548.54     6543.61     85.91 o 
  -2   3   3     1704.45     1613.24     35.48 o 
  -1   3   3     1952.92     1807.42     38.39 o 
   0   3   3     3131.60     2957.59     93.19 o 
   1   3   3      162.85      166.11      4.69 o 
   2   3   3      780.89      819.00     13.61 o 
   3   3   3      601.39      676.18     12.41 o 
   4   3   3      583.73      711.36     14.44 o 
   5   3   3       35.40       43.72      4.68 o 
   6   3   3      111.89      129.08      4.67 o 
   7   3   3      218.44      218.18      5.64 o 
   8   3   3        6.09        5.89      3.38 o 
   9   3   3      653.71      670.79     31.04 o 
 -10   4   3        0.06        0.16      1.89 o 
  -9   4   3      303.64      311.51      7.80 o 
  -8   4   3      585.48      563.41     11.89 o 
  -7   4   3     1403.08     1342.12     15.39 o 
  -6   4   3      368.97      379.45      6.49 o 
  -5   4   3      221.50      224.15      5.55 o 
  -4   4   3     3290.37     3422.73     46.69 o 
  -3   4   3     2259.12     2381.46     37.59 o 
  -2   4   3        7.24       18.42      4.66 o 
  -1   4   3     2054.93     2001.91     30.94 o 
   0   4   3     2242.84     2072.04     55.73 o 
   1   4   3     1703.48     1748.80     53.33 o 
   2   4   3     1924.62     2042.12     36.66 o 
   3   4   3      965.89     1049.31     15.92 o 
   4   4   3      848.00      887.37     22.12 o 
   5   4   3     4096.92     4035.82     75.43 o 
   6   4   3       83.96       83.08      3.97 o 
   7   4   3      460.76      429.39      9.47 o 
   8   4   3      120.96      127.28      6.02 o 
 -10   5   3      209.43      219.97      5.11 o 
  -9   5   3      209.27      232.51      7.89 o 
  -8   5   3       12.02        6.18      2.70 o 
  -7   5   3      426.50      391.51      8.25 o 
  -6   5   3      720.40      633.48     10.35 o 
  -5   5   3       25.57       42.32      3.56 o 
  -4   5   3     3429.88     3474.03     61.65 o 
  -3   5   3     3664.76     4026.98     79.14 o 
  -2   5   3       44.28       44.15      2.00 o 
  -1   5   3      127.40      152.27      7.82 o 
   0   5   3     1863.30     1782.78     47.94 o 
   1   5   3      680.19      653.78     17.00 o 
   2   5   3     1024.27      957.22     20.99 o 
   3   5   3      700.86      720.28     13.31 o 
   4   5   3        0.27        4.64      3.70 o 
   5   5   3      139.61      138.85      6.86 o 
   6   5   3     1781.93     1770.11     23.93 o 
   7   5   3        6.02        5.63      3.04 o 
   8   5   3       76.02       71.77     14.70 o 
   9   5   3       45.07       47.47     22.35 o 
 -10   6   3       67.19       75.98      3.63 o 
  -9   6   3      215.45      240.06      8.24 o 
  -8   6   3      478.20      433.50     11.85 o 
  -7   6   3       17.91       15.94      2.96 o 
  -6   6   3      370.48      353.01      8.77 o 
  -5   6   3      446.45      384.87      8.27 o 
  -4   6   3      539.13      424.80     10.81 o 
  -3   6   3     4167.82     4617.60     91.51 o 
  -2   6   3      271.53      308.18      9.00 o 
  -1   6   3      420.31      505.06     15.32 o 
   0   6   3     1362.18     1573.33     25.90 o 
   1   6   3     9587.16     9882.10    145.38 o 
   2   6   3      823.29      871.28     16.85 o 
   3   6   3     1902.84     1847.50     30.18 o 
   4   6   3      616.27      624.11     11.36 o 
   5   6   3      286.73      294.42      8.47 o 
   6   6   3      211.18      199.38      7.00 o 
   7   6   3      220.39      218.46      7.59 o 
   8   6   3      715.65      649.15     15.46 o 
  -9   7   3       18.48       25.90      3.83 o 
  -8   7   3       85.51       95.45      8.12 o 
  -7   7   3      782.81      710.28     13.24 o 
  -6   7   3       26.80       21.62      3.19 o 
  -5   7   3      414.98      368.90     10.08 o 
  -4   7   3       16.38       34.21      3.56 o 
  -3   7   3     3188.28     3718.45     74.80 o 
  -2   7   3     1905.11     1687.93     40.98 o 
  -1   7   3     2314.34     2184.26     39.06 o 
   0   7   3     4504.89     4915.91     74.28 o 
   1   7   3     1354.07     1616.17     27.35 o 
   2   7   3      223.97      258.02      7.09 o 
   3   7   3      200.05      189.03      6.75 o 
   4   7   3      615.82      590.82     11.14 o 
   5   7   3      694.23      669.99     11.87 o 
   6   7   3      473.52      471.24      9.55 o 
   7   7   3      262.88      268.22      8.51 o 
   8   7   3       26.59       25.65      7.22 o 
  -9   8   3        7.00       10.99      3.94 o 
  -8   8   3      912.74      850.53     22.94 o 
  -7   8   3      772.06      669.66     12.74 o 
  -6   8   3        9.46        5.93      2.56 o 
  -5   8   3      300.58      300.75      9.45 o 
  -4   8   3       12.90       24.83      5.11 o 
  -3   8   3     2618.14     2674.93     56.23 o 
  -2   8   3      478.85      547.29     15.97 o 
  -1   8   3     4305.00     4453.96     99.29 o 
   0   8   3     6786.17     7136.17    133.01 o 
   1   8   3     1029.17     1193.33     21.00 o 
   2   8   3      253.27      256.56      7.48 o 
   3   8   3     1155.46     1125.89     17.35 o 
   4   8   3      446.66      439.46      9.76 o 
   5   8   3        0.97        0.65      3.16 o 
   6   8   3      204.97      209.79     11.40 o 
   7   8   3      919.32      910.57     20.21 o 
   8   8   3        1.10       -0.99      3.23 o 
  -9   9   3       46.19       50.00     11.92 o 
  -8   9   3      632.95      590.14     20.87 o 
  -7   9   3       35.67       40.05      6.74 o 
  -6   9   3       30.19       39.71      3.42 o 
  -5   9   3     2113.16     1905.28     31.32 o 
  -4   9   3       10.86        8.40      5.04 o 
  -3   9   3     1021.96     1013.67     25.55 o 
  -2   9   3      153.87      163.97      8.36 o 
  -1   9   3     2167.37     2328.58    114.23 o 
   0   9   3     1172.64     1186.36     27.34 o 
   1   9   3      366.12      342.03     13.16 o 
   2   9   3     1426.42     1428.32     26.16 o 
   3   9   3     1010.23      936.29     21.90 o 
   4   9   3      592.92      598.18     14.39 o 
   5   9   3       66.70       55.28     11.47 o 
   6   9   3      319.91      314.73     11.45 o 
   7   9   3       20.74       22.82      5.42 o 
   8   9   3       44.99       47.24     10.04 o 
  -9  10   3       33.64       30.20     23.59 o 
  -8  10   3      646.96      594.78     13.76 o 
  -7  10   3       45.30       38.71      4.82 o 
  -6  10   3      379.87      353.82     11.29 o 
  -5  10   3       77.97       75.21      3.60 o 
  -4  10   3      592.46      527.93     25.40 o 
  -3  10   3      265.54      286.52     15.58 o 
  -2  10   3     1199.34     1147.18     52.15 o 
  -1  10   3     1253.70     1168.70     40.27 o 
   0  10   3        1.60        8.07      4.06 o 
   1  10   3       10.01        3.10      4.06 o 
   2  10   3      354.39      310.05      9.48 o 
   3  10   3      185.31      185.96      8.69 o 
   4  10   3      899.92      809.56     15.10 o 
   5  10   3      140.17      115.59      5.63 o 
   6  10   3      104.44      102.00     10.58 o 
   7  10   3      212.08      211.88      8.03 o 
  -8  11   3       88.24       94.57     17.51 o 
  -7  11   3      575.88      538.58     15.64 o 
  -6  11   3       12.28       12.57      3.21 o 
  -5  11   3       28.87       27.02      2.68 o 
  -4  11   3      114.02      122.74      4.70 o 
  -2  11   3     2725.54     2751.38    106.78 o 
  -1  11   3      611.38      588.52     34.76 o 
   0  11   3      365.29      362.05     14.38 o 
   1  11   3     2567.41     2353.25     56.96 o 
   2  11   3       10.68        6.83      6.39 o 
   3  11   3      206.05      205.55      9.01 o 
   4  11   3        0.54       -0.62      3.18 o 
   5  11   3      252.35      226.05     12.42 o 
   6  11   3       81.99       76.69     19.97 o 
   7  11   3      774.88      756.96     15.25 o 
  -8  12   3       38.64       34.63     13.66 o 
  -7  12   3      389.59      365.32     13.72 o 
  -6  12   3      394.60      370.89     19.87 o 
  -5  12   3      482.13      486.51      9.90 o 
  -4  12   3      614.80      573.45     12.15 o 
  -3  12   3      472.81      454.38      9.42 o 
  -2  12   3     1506.94     1485.68     31.62 o 
  -1  12   3     3656.36     3670.74    125.40 o 
   0  12   3      207.02      212.38     12.92 o 
   1  12   3     1365.52     1307.59     28.07 o 
   2  12   3      141.01      129.69      5.76 o 
   3  12   3      428.17      417.77     10.50 o 
   4  12   3      409.76      368.36     13.66 o 
   5  12   3     1408.08     1357.58     55.87 o 
   6  12   3        6.04        8.98      3.82 o 
   7  12   3      276.24      281.83      7.90 o 
  -8  13   3        0.33        2.13      9.93 o 
  -7  13   3      899.74      915.40     43.46 o 
  -6  13   3      583.25      570.07     15.25 o 
  -5  13   3        7.89        8.27      2.70 o 
  -4  13   3      494.95      466.38     13.03 o 
  -3  13   3      197.78      203.93      7.19 o 
  -2  13   3      265.96      237.63      7.16 o 
  -1  13   3     2975.18     2888.01     47.01 o 
   0  13   3      110.57      105.43      5.60 o 
   1  13   3       70.51       68.39      9.32 o 
   2  13   3      268.65      269.92      9.11 o 
   3  13   3      630.69      628.02     13.37 o 
   4  13   3      447.67      414.40     13.72 o 
   5  13   3       10.52        8.44      4.13 o 
   6  13   3        1.08        3.44      2.05 o 
  -7  14   3      106.94      114.91      6.01 o 
  -6  14   3        5.39        6.17      2.86 o 
  -5  14   3        9.11        6.58      2.35 o 
  -4  14   3      291.98      279.65      7.58 o 
  -3  14   3     2499.94     2250.71     32.39 o 
  -2  14   3      306.13      256.18      6.75 o 
  -1  14   3     1796.65     1929.80     27.93 o 
   0  14   3      556.06      547.92     16.47 o 
   1  14   3     1764.34     1697.83     39.05 o 
   2  14   3       32.69       32.14      3.21 o 
   3  14   3      259.13      269.00      9.30 o 
   4  14   3     1153.10     1121.63     21.85 o 
   5  14   3       31.88       37.25      4.97 o 
   6  14   3       83.72       82.96      7.45 o 
  -6  15   3        0.08        0.39      8.69 o 
  -5  15   3      547.41      544.29     10.62 o 
  -4  15   3      500.64      471.11     10.93 o 
  -3  15   3     1069.30      946.24     15.91 o 
  -2  15   3      280.40      267.50      9.95 o 
  -1  15   3      116.58       86.94      4.58 o 
   0  15   3      761.84      793.60     24.77 o 
   1  15   3       26.97       33.91      4.28 o 
   2  15   3      280.88      294.68     14.05 o 
   3  15   3      233.41      241.79     14.90 o 
   4  15   3      400.38      377.41     18.62 o 
   5  15   3      105.97      109.26      9.93 o 
  -6  16   3       32.07       37.08      4.61 o 
  -5  16   3      595.08      642.72     12.07 o 
  -4  16   3      250.09      243.40      6.28 o 
  -3  16   3       18.97       59.14      6.64 o 
  -2  16   3      215.20      234.95      6.54 o 
  -1  16   3      604.64      598.37     11.51 o 
   0  16   3      297.76      285.96      9.31 o 
   1  16   3      274.31      257.62     14.47 o 
   2  16   3      234.48      242.71     12.44 o 
   3  16   3      593.10      609.15     20.14 o 
   4  16   3       21.37       22.48      5.27 o 
   5  16   3       43.41       50.12      5.96 o 
  -5  17   3        5.81        9.15      2.85 o 
  -4  17   3       46.91       49.95      7.67 o 
  -3  17   3      673.72      569.02     10.60 o 
  -2  17   3     1188.77     1204.58     18.91 o 
  -1  17   3     1167.37     1231.81     19.14 o 
   0  17   3       26.50       28.42      3.13 o 
   1  17   3       90.74       93.74      5.81 o 
   2  17   3      119.51      120.40      7.56 o 
   3  17   3       56.70       64.63      5.73 o 
   4  17   3       20.70       26.13      5.27 o 
  -4  18   3      519.39      544.78     11.47 o 
  -3  18   3       18.90       18.02      6.52 o 
  -2  18   3      854.78      876.79     15.80 o 
  -1  18   3        4.42        5.61      2.34 o 
   0  18   3       11.21        8.99      2.35 o 
   1  18   3      565.51      591.11     19.00 o 
   2  18   3       63.36       74.33      4.30 o 
   3  18   3      511.02      546.45     12.90 o 
  -2  19   3      172.22      211.24      5.48 o 
  -1  19   3        0.57       -0.91      2.51 o 
   0  19   3        8.14        8.95      3.15 o 
   1  19   3      152.18      159.63      6.11 o 
 -10   0   4      294.19      291.47     10.53 o 
  -8   0   4      815.44      772.53     15.25 o 
  -6   0   4     6150.09     6184.44     83.42 o 
  -4   0   4       56.68       86.87      4.21 o 
  -2   0   4     3063.52     2942.96     79.46 o 
   0   0   4        5.96       47.18      7.45 o 
   2   0   4     5552.17     5706.68    192.45 o 
   4   0   4     7897.49     9107.08    233.42 o 
   6   0   4     1470.97     1666.26     30.86 o 
   8   0   4      297.92      313.70     13.72 o 
 -10   1   4      108.71      132.30      7.45 o 
  -9   1   4       43.05       44.30      2.74 o 
  -8   1   4       44.40       42.55      2.59 o 
  -7   1   4     1347.07     1269.07     24.10 o 
  -6   1   4     1237.90     1259.80     21.04 o 
  -5   1   4        1.68        2.79      1.16 o 
  -4   1   4     7577.04     7651.83     74.26 o 
  -3   1   4       35.59       34.08      1.70 o 
  -2   1   4      182.14      172.91      4.68 o 
  -1   1   4      291.23      346.85      7.73 o 
   0   1   4      369.42      382.86     17.45 o 
   1   1   4      820.89      830.50     30.82 o 
   2   1   4       18.75       21.96      4.27 o 
   3   1   4     3482.48     3720.90     65.48 o 
   4   1   4      828.59      976.83     23.54 o 
   5   1   4     2088.95     2176.54     44.28 o 
   6   1   4     4551.87     4459.52     50.59 o 
   7   1   4        1.51        1.68      3.15 o 
   8   1   4       27.64       24.82      4.31 o 
   9   1   4       44.03       39.73      9.93 o 
 -10   2   4       19.19       20.44      2.29 o 
  -9   2   4       91.09       90.45      3.76 o 
  -8   2   4        0.22        1.02      1.67 o 
  -7   2   4        1.10        0.28      1.99 o 
  -6   2   4      530.21      599.40      8.52 o 
  -5   2   4      279.04      332.17      5.73 o 
  -4   2   4     3359.60     3478.34     38.16 o 
  -3   2   4     1292.86     1142.60     16.00 o 
  -2   2   4    10064.33     9754.90    248.74 o 
  -1   2   4    14023.88    14468.67    537.61 o 
   0   2   4     5354.29     5458.54    186.24 o 
   1   2   4      332.21      371.20     18.37 o 
   2   2   4     2820.80     3203.02     51.37 o 
   3   2   4     2108.05     2409.58     41.09 o 
   4   2   4     3893.69     4254.37     75.33 o 
   5   2   4      242.66      284.70     13.23 o 
   6   2   4     1026.61     1067.43     14.33 o 
   7   2   4       28.70       26.65      4.46 o 
   8   2   4       11.94       18.08      4.54 o 
 -10   3   4        0.93       -0.37      1.71 o 
  -9   3   4      679.15      663.04     14.65 o 
  -8   3   4        1.60        0.31      2.25 o 
  -7   3   4      232.50      212.78      4.38 o 
  -6   3   4      256.73      284.10      6.14 o 
  -5   3   4      143.09      167.49      4.36 o 
  -4   3   4    10517.01    10386.27    120.57 o 
  -3   3   4     5239.53     5571.30    146.56 o 
  -2   3   4       22.00       33.11      3.03 o 
  -1   3   4     3549.69     3775.16     99.58 o 
   0   3   4     5322.28     5131.18    124.37 o 
   1   3   4      685.37      705.16     17.26 o 
   2   3   4      125.70      148.54      6.33 o 
   3   3   4     2345.80     2552.09     39.75 o 
   4   3   4      787.25      858.17     19.41 o 
   5   3   4      203.10      193.97      7.92 o 
   6   3   4      970.49      973.01     18.18 o 
   7   3   4      147.18      139.47      6.28 o 
   8   3   4     1444.29     1460.86     32.85 o 
 -10   4   4      165.26      186.99      4.94 o 
  -9   4   4        2.20        3.23      2.92 o 
  -8   4   4        0.18        1.40      2.25 o 
  -7   4   4       73.35       73.86      3.34 o 
  -6   4   4      156.47      171.80      4.94 o 
  -5   4   4     1085.03     1051.84     17.32 o 
  -4   4   4     1291.82     1078.67     19.27 o 
  -3   4   4      769.94      797.66     16.99 o 
  -2   4   4     1937.20     1855.07     35.17 o 
  -1   4   4       68.48       74.99      6.01 o 
   0   4   4     9845.77     9658.76    132.21 o 
   1   4   4     1354.76     1390.15     23.93 o 
   2   4   4        6.68        5.98      2.19 o 
   3   4   4     1755.36     1820.31     38.01 o 
   4   4   4      967.86     1020.27     21.49 o 
   5   4   4      181.68      187.23      6.96 o 
   6   4   4      205.78      204.64      6.03 o 
   7   4   4      531.20      504.05     12.41 o 
   8   4   4       59.87       54.86      9.71 o 
 -10   5   4      429.70      489.32     12.18 o 
  -9   5   4      523.03      524.32     10.17 o 
  -8   5   4     1362.10     1277.72     25.09 o 
  -7   5   4      702.19      659.24      9.11 o 
  -6   5   4      159.25      168.30      4.94 o 
  -5   5   4      195.60      180.83      6.00 o 
  -4   5   4      999.00     1046.02     19.83 o 
  -3   5   4     4382.85     4815.11     86.46 o 
  -2   5   4      301.93      358.36      7.89 o 
  -1   5   4      162.16      200.25     10.04 o 
   0   5   4       79.31       71.31      3.66 o 
   1   5   4      689.67      676.21     14.23 o 
   2   5   4      383.87      417.42      8.64 o 
   3   5   4     1488.25     1533.34     29.17 o 
   4   5   4     1180.05     1086.86     25.89 o 
   5   5   4     1138.93     1084.19     16.02 o 
   6   5   4       16.35       21.02      4.42 o 
   7   5   4       25.45       30.32      3.90 o 
   8   5   4      320.75      318.82      9.83 o 
 -10   6   4       23.99       31.48      2.68 o 
  -9   6   4      200.01      204.09      6.06 o 
  -8   6   4      547.41      500.42     13.05 o 
  -7   6   4       26.33       25.88      2.69 o 
  -6   6   4     1778.70     1675.56     25.54 o 
  -5   6   4      590.21      604.59     14.26 o 
  -4   6   4      233.85      229.47      9.83 o 
  -3   6   4       80.11       38.48      6.39 o 
  -2   6   4     3621.51     3959.99     58.02 o 
  -1   6   4      161.81      257.81      9.39 o 
   0   6   4     2207.42     2292.36     32.99 o 
   1   6   4     3589.50     3767.41     56.05 o 
   2   6   4    11757.83    12117.46    173.71 o 
   3   6   4     1662.35     1786.47     29.67 o 
   4   6   4      463.87      454.88     12.71 o 
   5   6   4       19.22       16.08      3.25 o 
   6   6   4        3.57        0.93      2.55 o 
   7   6   4        4.41        7.79      2.72 o 
   8   6   4        0.51        3.97      2.12 o 
 -10   7   4      310.23      349.46      8.36 o 
  -9   7   4      191.80      212.62      7.61 o 
  -8   7   4       41.66       38.24      5.81 o 
  -7   7   4        4.52        6.48      2.62 o 
  -6   7   4     1018.10      939.52     10.85 o 
  -5   7   4       69.73       61.16      4.93 o 
  -4   7   4      801.71      785.80     26.08 o 
  -3   7   4     1674.28     1700.54     45.17 o 
  -2   7   4     1068.50     1121.52     30.00 o 
  -1   7   4       41.95       69.72      3.38 o 
   0   7   4      268.20      251.44      6.31 o 
   1   7   4      224.81      192.22     10.04 o 
   2   7   4      497.06      614.47     13.62 o 
   3   7   4     1181.90     1236.41     19.37 o 
   4   7   4       61.75       59.44      5.53 o 
   5   7   4        1.64        2.22      3.12 o 
   6   7   4      801.68      732.00     16.84 o 
   7   7   4      782.03      755.02     16.85 o 
   8   7   4      227.05      227.82     18.62 o 
  -9   8   4     1109.48     1195.78     18.65 o 
  -8   8   4      426.99      434.70     11.26 o 
  -7   8   4      212.49      196.16      7.59 o 
  -6   8   4      525.38      494.94      8.52 o 
  -5   8   4      445.41      439.65     12.87 o 
  -4   8   4      406.00      408.95     14.61 o 
  -3   8   4       47.79       46.46      5.37 o 
  -2   8   4    11592.83    11793.41    259.85 o 
  -1   8   4       45.88       93.37      5.97 o 
   0   8   4      216.28      259.63      7.40 o 
   1   8   4      811.90      954.76     18.04 o 
   2   8   4      418.23      337.33      8.26 o 
   3   8   4     2267.95     2168.53     32.79 o 
   4   8   4      140.06      144.80      7.23 o 
   5   8   4      663.08      605.75     13.63 o 
   6   8   4      141.84      149.17      7.75 o 
   7   8   4        4.79        3.85      2.75 o 
   8   8   4      395.73      441.21     10.77 o 
  -9   9   4      139.70      152.17      6.58 o 
  -8   9   4      135.09      151.65     15.82 o 
  -7   9   4      135.38      124.52      6.50 o 
  -6   9   4      716.75      624.72     11.07 o 
  -5   9   4      194.68      190.03      5.71 o 
  -4   9   4      866.84      858.75     23.69 o 
  -3   9   4      341.59      350.02     13.16 o 
  -2   9   4       30.27       47.61      5.37 o 
  -1   9   4        1.85        4.35      4.06 o 
   0   9   4     1050.21     1047.05     25.81 o 
   1   9   4      200.40      240.92      8.35 o 
   2   9   4      769.77      834.61     15.64 o 
   3   9   4      471.15      452.62     10.93 o 
   4   9   4      809.07      757.50     22.94 o 
   5   9   4      315.63      292.81      9.92 o 
   6   9   4      801.30      767.90     17.55 o 
   7   9   4      136.29      132.29      5.77 o 
  -9  10   4     1420.06     1461.41     60.84 o 
  -8  10   4     1439.62     1463.90     35.96 o 
  -7  10   4       33.41       41.16      8.83 o 
  -6  10   4       41.51       33.93      3.52 o 
  -5  10   4      489.93      418.25      9.00 o 
  -4  10   4      920.94      940.29     30.47 o 
  -3  10   4      147.27      138.29     10.35 o 
  -2  10   4     3150.08     3111.44    124.16 o 
  -1  10   4       35.48       23.70      5.68 o 
   0  10   4     1770.07     1686.23     43.17 o 
   1  10   4     3541.56     3247.91     56.93 o 
   2  10   4      113.14      122.75      9.93 o 
   3  10   4      605.75      559.63     18.36 o 
   4  10   4      199.49      178.93      8.62 o 
   5  10   4       49.83       49.53      5.02 o 
   6  10   4      214.74      197.48     10.54 o 
   7  10   4      522.11      549.39     11.05 o 
  -8  11   4      561.38      541.36     16.61 o 
  -7  11   4       10.65       20.68      5.10 o 
  -6  11   4     1276.40     1191.09     20.34 o 
  -5  11   4        8.84        4.34      2.42 o 
  -4  11   4      202.97      205.86      5.85 o 
  -2  11   4       85.47       74.50     14.90 o 
  -1  11   4      898.73      851.08     26.64 o 
   0  11   4       20.66       37.18      6.66 o 
   1  11   4      162.06      168.86     12.40 o 
   2  11   4        8.89       13.09      4.65 o 
   3  11   4      470.36      435.55     11.07 o 
   4  11   4      412.25      371.86     14.85 o 
   5  11   4      208.94      203.66      9.83 o 
   6  11   4      642.18      618.11     16.61 o 
   7  11   4      396.40      421.62      9.11 o 
  -8  12   4      197.67      206.37      8.78 o 
  -7  12   4       11.86        9.46      5.25 o 
  -6  12   4      598.90      569.39     11.83 o 
  -5  12   4        0.89       -0.37      2.70 o 
  -4  12   4     1111.75     1045.51     17.90 o 
  -3  12   4       26.30       24.73      4.10 o 
  -2  12   4     1593.88     1536.70     24.06 o 
  -1  12   4      240.20      230.35      8.36 o 
   0  12   4     2497.87     2386.82     46.72 o 
   1  12   4      894.80      911.47     14.76 o 
   2  12   4      594.00      565.06     12.59 o 
   3  12   4       84.60       81.06      5.48 o 
   4  12   4      283.12      268.73     13.66 o 
   5  12   4        2.89        4.78      3.82 o 
   6  12   4      403.10      434.23     13.08 o 
  -7  13   4       57.97       56.15      4.65 o 
  -6  13   4      136.12      143.56     16.09 o 
  -5  13   4      867.20      846.20     15.50 o 
  -4  13   4        2.13        0.74      2.48 o 
  -3  13   4       12.23       11.24      3.01 o 
  -2  13   4       46.58       47.73      5.55 o 
  -1  13   4      109.57      121.43      4.61 o 
   0  13   4       71.71       86.78      4.25 o 
   1  13   4      311.19      367.93      9.15 o 
   2  13   4        1.36        1.93      3.25 o 
   3  13   4       54.47       52.75      5.68 o 
   4  13   4     2069.03     1967.81     48.42 o 
   5  13   4      148.49      149.29     10.60 o 
   6  13   4       18.17       21.64      4.13 o 
  -7  14   4       96.63       88.87     15.09 o 
  -6  14   4       10.29       11.41      2.48 o 
  -5  14   4      126.17      123.23      5.21 o 
  -4  14   4       91.85       95.77      4.87 o 
  -3  14   4      132.87      128.21      9.84 o 
  -2  14   4        2.61        3.81      2.62 o 
  -1  14   4      396.50      319.37      8.99 o 
   0  14   4       39.33       26.48      3.14 o 
   1  14   4     8860.26     8588.51    101.97 o 
   2  14   4       77.01       96.45     13.56 o 
   3  14   4     1621.79     1561.03     29.17 o 
   4  14   4      172.16      183.30      8.26 o 
   5  14   4      524.89      536.92     12.01 o 
  -6  15   4      267.61      269.84     11.32 o 
  -5  15   4      225.74      254.06      6.28 o 
  -4  15   4      181.32      170.25      5.83 o 
  -3  15   4       86.39       81.75      7.40 o 
  -2  15   4       37.18       42.65      3.84 o 
  -1  15   4     3546.69     3148.35     91.91 o 
   0  15   4      480.16      486.33     10.82 o 
   1  15   4     4693.52     4831.25     92.73 o 
   2  15   4      266.54      228.89     14.05 o 
   3  15   4      189.66      198.69     12.29 o 
   4  15   4      385.17      378.06     14.85 o 
   5  15   4       98.16      115.80      7.02 o 
  -6  16   4       98.95      -14.90     27.32 o 
  -5  16   4      319.89      320.25      6.08 o 
  -4  16   4       14.36       23.99      4.44 o 
  -3  16   4       16.93       26.93      3.35 o 
  -2  16   4     1258.51     1315.82     25.32 o 
  -1  16   4       52.81       31.09      3.44 o 
   0  16   4        9.36       10.97      3.17 o 
   1  16   4      335.01      356.81     15.98 o 
   2  16   4      218.42      216.36     13.08 o 
   3  16   4        0.02        0.00      5.27 o 
   4  16   4       10.68       14.90      7.45 o 
  -5  17   4        2.34        9.03      9.58 o 
  -4  17   4       21.25       23.90      3.15 o 
  -3  17   4     1011.61      970.52     19.46 o 
  -2  17   4      426.07      462.01     10.78 o 
  -1  17   4      549.32      591.83     13.20 o 
   0  17   4       22.59       12.02      4.53 o 
   1  17   4        8.00       16.48      4.90 o 
   2  17   4      365.91      368.53     14.85 o 
   3  17   4       14.73       16.14      5.27 o 
  -4  18   4      114.61      113.33      6.21 o 
  -3  18   4      146.89      149.93      4.97 o 
  -2  18   4      102.43       99.71      3.67 o 
  -1  18   4       49.83       59.12      5.51 o 
   0  18   4       82.37       94.01      4.73 o 
   1  18   4       85.17       92.91      6.11 o 
   2  18   4      841.26      837.73     17.64 o 
  -2  19   4       14.75       23.10      6.62 o 
  -1  19   4      231.90      225.81      6.76 o 
   0  19   4        3.64        3.72      2.03 o 
  -9   0   5       72.10       83.08      4.44 o 
  -7   0   5     3000.72     2818.75     88.89 o 
  -5   0   5      275.67      280.31      7.84 o 
  -3   0   5       31.16       32.85      3.65 o 
  -1   0   5     4690.79     5535.04    193.69 o 
   1   0   5    10064.34    10339.99    237.94 o 
   3   0   5     5074.78     5397.12    131.86 o 
   5   0   5       46.94       58.73      5.69 o 
   7   0   5      296.15      301.42     12.46 o 
 -10   1   5      292.74      308.02      9.32 o 
  -9   1   5      207.16      216.74      6.88 o 
  -8   1   5      268.72      244.66      8.14 o 
  -7   1   5       87.27       92.03      3.52 o 
  -6   1   5     1211.43     1202.55     19.51 o 
  -5   1   5      770.18      714.24      9.50 o 
  -4   1   5      651.10      839.43     11.97 o 
  -3   1   5     8379.39     8307.39     91.27 o 
  -2   1   5      169.35      169.52      6.45 o 
  -1   1   5        3.00        4.97      6.21 o 
   0   1   5       49.98       48.80      5.96 o 
   1   1   5     3884.17     4041.00     68.85 o 
   2   1   5     1272.24     1344.25     27.76 o 
   3   1   5     6738.52     7147.96    120.61 o 
   4   1   5     1210.13     1179.94     27.88 o 
   5   1   5     1139.78     1171.47     16.08 o 
   6   1   5     8216.67     8294.12    126.73 o 
   7   1   5      197.52      174.57      7.43 o 
   8   1   5      491.94      489.39     11.98 o 
 -10   2   5      904.83      994.30     13.25 o 
  -9   2   5      628.95      651.12     11.75 o 
  -8   2   5      307.59      300.18      5.92 o 
  -7   2   5       18.01       16.30      2.36 o 
  -6   2   5      129.29      115.98      5.70 o 
  -5   2   5      601.79      575.13      8.65 o 
  -4   2   5      233.10      371.00      7.89 o 
  -3   2   5     5234.84     5144.09     68.32 o 
  -2   2   5      660.72      850.39     12.60 o 
  -1   2   5     4913.24     5262.92     94.79 o 
   0   2   5       10.46       12.34      2.29 o 
   1   2   5      202.56      217.87     10.00 o 
   2   2   5     3044.68     3358.39     61.29 o 
   3   2   5      116.00      117.93     10.24 o 
   4   2   5      514.53      507.56     22.83 o 
   5   2   5      406.00      378.25      9.50 o 
   6   2   5     1364.34     1271.10     23.33 o 
   7   2   5       84.09       75.38      7.44 o 
   8   2   5      139.19      158.82      7.84 o 
 -10   3   5        0.15        2.73      1.71 o 
  -9   3   5       39.41       48.93      3.90 o 
  -8   3   5      168.42      170.46      5.09 o 
  -7   3   5      670.85      644.40      9.19 o 
  -6   3   5       75.50       81.33      3.28 o 
  -5   3   5      511.24      539.97      9.20 o 
  -4   3   5     6269.51     6664.50     98.38 o 
  -3   3   5      197.86      204.15      6.50 o 
  -2   3   5        7.08       15.43      2.78 o 
  -1   3   5    11841.93    11929.00    155.79 o 
   0   3   5      507.78      460.27     14.34 o 
   1   3   5        8.31       11.10      3.23 o 
   2   3   5     1345.29     1373.79     23.69 o 
   3   3   5      152.18      152.09      6.98 o 
   4   3   5       25.97       27.25      5.73 o 
   5   3   5      238.16      240.78     11.02 o 
   6   3   5      488.18      506.39      9.82 o 
   7   3   5      660.73      694.08     13.54 o 
   8   3   5       25.18       16.03      4.66 o 
 -10   4   5       59.16       69.96      3.49 o 
  -9   4   5      919.76      929.91     19.60 o 
  -8   4   5      202.89      197.93      6.14 o 
  -7   4   5       30.96       20.64      2.31 o 
  -6   4   5      293.55      294.07      6.18 o 
  -5   4   5     1946.91     1781.21     23.70 o 
  -4   4   5       84.75       57.04      3.25 o 
  -3   4   5      585.64      548.19     11.26 o 
  -2   4   5      685.84      776.20     14.28 o 
  -1   4   5     1769.76     1751.60     31.07 o 
   0   4   5     1124.94     1146.30     22.19 o 
   1   4   5      236.84      253.70     10.47 o 
   2   4   5       75.09       72.95      5.13 o 
   3   4   5     1448.30     1490.75     26.59 o 
   4   4   5      745.85      759.26     18.82 o 
   5   4   5     1196.48     1145.42     26.75 o 
   6   4   5      479.39      496.99     16.15 o 
   7   4   5      403.59      405.40      9.62 o 
   8   4   5       14.52       26.77      5.73 o 
 -10   5   5      142.95      161.41      6.11 o 
  -9   5   5      123.21      132.22      6.11 o 
  -8   5   5      126.83      122.92      5.09 o 
  -7   5   5      224.38      223.33      5.40 o 
  -6   5   5      278.20      245.57      6.62 o 
  -5   5   5     1109.58     1004.59     14.89 o 
  -4   5   5     1189.86     1149.78     21.32 o 
  -3   5   5        6.52       14.90      3.58 o 
  -2   5   5     1460.05     1581.73     44.46 o 
  -1   5   5     2412.68     2590.64     46.43 o 
   0   5   5     1254.21     1290.05     23.97 o 
   1   5   5       31.58       36.51      3.66 o 
   2   5   5      647.41      656.05     15.94 o 
   3   5   5      922.18      855.68     18.19 o 
   4   5   5        1.67        6.35      4.26 o 
   5   5   5     1609.35     1555.91     41.30 o 
   6   5   5      119.46      114.91      5.31 o 
   7   5   5       29.88       29.17      7.53 o 
   8   5   5      594.01      585.57     13.29 o 
 -10   6   5        3.60        3.65      1.62 o 
  -9   6   5      346.02      370.95      9.24 o 
  -8   6   5      659.44      663.70     26.07 o 
  -7   6   5     1604.08     1561.53     20.42 o 
  -6   6   5      317.96      297.47      7.69 o 
  -5   6   5      373.39      345.52      9.81 o 
  -4   6   5     1472.04     1576.72     36.78 o 
  -3   6   5      288.45      267.22      8.42 o 
  -2   6   5      284.25      426.73     12.21 o 
  -1   6   5     1899.76     2135.65     36.66 o 
   0   6   5     2684.48     3021.29     45.94 o 
   1   6   5      817.41      780.25     14.58 o 
   2   6   5      626.04      685.81     21.56 o 
   3   6   5      404.59      456.27     12.05 o 
   4   6   5     2861.51     2855.90     46.88 o 
   5   6   5      254.36      241.47      8.17 o 
   6   6   5       44.15       45.05      5.99 o 
   7   6   5      245.19      250.26      8.60 o 
 -10   7   5        5.13        6.55      2.13 o 
  -9   7   5       45.68       56.55      4.17 o 
  -8   7   5      394.39      380.17     16.45 o 
  -7   7   5      167.71      165.94      5.31 o 
  -6   7   5      291.50      287.17      5.73 o 
  -5   7   5      190.89      159.73      7.71 o 
  -4   7   5      365.87      394.22     14.51 o 
  -3   7   5      858.88      832.24     33.52 o 
  -2   7   5     1679.23     1575.21     28.07 o 
  -1   7   5     5100.02     5780.95     92.64 o 
   0   7   5       19.70       13.83      2.75 o 
   1   7   5     2608.28     2797.75     43.82 o 
   2   7   5      156.41      201.83     10.23 o 
   3   7   5     4082.54     4353.49     72.47 o 
   4   7   5      267.12      279.66      8.85 o 
   5   7   5      848.70      806.93     15.21 o 
   6   7   5      129.59      131.65      6.79 o 
   7   7   5        5.16        9.87      3.30 o 
  -9   8   5       49.69       58.55     11.17 o 
  -8   8   5      371.97      364.88     10.13 o 
  -7   8   5       32.80       26.48      4.68 o 
  -6   8   5     1141.77     1064.93     14.81 o 
  -5   8   5      170.44      146.95      9.83 o 
  -4   8   5       35.95       40.55      5.53 o 
  -3   8   5     2368.43     2402.56     67.03 o 
  -2   8   5       83.33      111.75     14.90 o 
  -1   8   5      751.22      803.30     14.16 o 
   0   8   5        5.59        4.65      2.96 o 
   1   8   5      954.71     1032.89     18.58 o 
   2   8   5     1084.95     1118.15     20.52 o 
   3   8   5     2346.97     2467.03     44.19 o 
   4   8   5      495.90      457.56     10.19 o 
   5   8   5      161.80      154.68      9.32 o 
   6   8   5        1.13       -2.60      5.48 o 
   7   8   5      378.94      377.34     16.41 o 
  -9   9   5       11.05       16.55      4.97 o 
  -8   9   5        3.41        5.36      2.29 o 
  -7   9   5      720.31      650.27     14.70 o 
  -6   9   5     4949.67     4628.06     66.94 o 
  -5   9   5      619.54      554.81     10.19 o 
  -4   9   5     1013.04     1009.54     26.94 o 
  -3   9   5     1519.43     1581.73     36.78 o 
  -2   9   5      522.56      499.12     34.76 o 
  -1   9   5      912.77      830.96     23.56 o 
   0   9   5       52.13       73.31      5.27 o 
   1   9   5     2273.97     2226.57     34.32 o 
   2   9   5     1058.96     1016.28     21.50 o 
   3   9   5       19.30       31.12      3.82 o 
   4   9   5       73.03       73.01      5.05 o 
   5   9   5        0.84        3.35      3.65 o 
   6   9   5      132.47      126.50      6.00 o 
   7   9   5      427.58      477.12     12.23 o 
  -9  10   5      457.14      444.49     19.87 o 
  -8  10   5     3046.94     3159.86    114.23 o 
  -7  10   5      120.94      120.00     20.79 o 
  -6  10   5     2844.51     2778.99     33.20 o 
  -5  10   5       79.20       73.56      3.67 o 
  -4  10   5      186.23      177.69      6.08 o 
  -3  10   5     2352.03     2416.95     64.99 o 
  -2  10   5      358.43      285.57     27.32 o 
  -1  10   5     1030.47      990.35     25.81 o 
   0  10   5      979.15      895.08     21.39 o 
   1  10   5       13.19       12.42      6.21 o 
   2  10   5      584.29      540.76     26.07 o 
   3  10   5      125.83      110.04      8.26 o 
   4  10   5      755.35      656.45     16.42 o 
   5  10   5      150.35      126.11      7.23 o 
   6  10   5      480.51      521.64     13.49 o 
   7  10   5      216.74      210.33      6.88 o 
  -8  11   5      374.12      389.86     19.87 o 
  -6  11   5       42.97       60.28      7.88 o 
  -5  11   5      489.69      455.33      9.60 o 
  -4  11   5       13.73        9.41      2.31 o 
  -3  11   5       25.84       24.36      4.90 o 
  -1  11   5     1711.58     1645.84     43.17 o 
   0  11   5       10.94       22.41      7.45 o 
   1  11   5      409.22      400.03     14.85 o 
   2  11   5      480.76      442.53      9.62 o 
   3  11   5     1377.88     1307.96     22.15 o 
   4  11   5       34.72       39.57      5.37 o 
   5  11   5       81.96       82.13      8.24 o 
   6  11   5       86.26       89.29      5.53 o 
  -8  12   5        3.29        2.48      4.97 o 
  -7  12   5      499.82      452.61     12.90 o 
  -6  12   5      227.82      224.46      7.19 o 
  -5  12   5     1301.57     1246.02     20.28 o 
  -4  12   5       32.33       30.16      4.90 o 
  -3  12   5       39.02       37.69      5.24 o 
  -2  12   5      119.10      115.04      5.06 o 
  -1  12   5      174.25      164.01      6.74 o 
   0  12   5     1300.16     1233.33     16.99 o 
   1  12   5     3515.17     3289.74     47.34 o 
   2  12   5      435.27      391.92     12.74 o 
   3  12   5      271.89      274.21     11.29 o 
   4  12   5       49.29       49.15      5.39 o 
   5  12   5       11.39       12.06      3.61 o 
   6  12   5       87.67       89.08      5.93 o 
  -8  13   5      184.69      181.27      9.93 o 
  -7  13   5        1.07        4.08      2.86 o 
  -6  13   5      205.32      213.84      6.55 o 
  -5  13   5      806.45      765.87     20.54 o 
  -4  13   5       24.60       27.46      4.19 o 
  -3  13   5      132.45      124.37      5.51 o 
  -2  13   5      262.30      281.04      7.14 o 
  -1  13   5       37.13       41.40      5.21 o 
   0  13   5      762.80      714.39     13.49 o 
   1  13   5     1255.45     1137.42     24.03 o 
   2  13   5      753.56      697.62     17.88 o 
   3  13   5       14.33       16.14      4.06 o 
   4  13   5       17.67       18.00      5.71 o 
   5  13   5      282.52      270.96      8.71 o 
  -7  14   5       12.62       21.18      3.51 o 
  -6  14   5      248.10      275.25      6.55 o 
  -5  14   5       40.44       41.88      3.45 o 
  -4  14   5       33.83       27.58      4.94 o 
  -3  14   5       39.76       46.78      6.11 o 
  -2  14   5       55.15       59.70      7.71 o 
  -1  14   5      610.01      521.88     11.34 o 
   0  14   5      476.61      449.55     15.77 o 
   1  14   5        0.18        5.59      4.06 o 
   2  14   5      469.52      492.85     19.59 o 
   3  14   5     2809.78     2789.18     46.28 o 
   4  14   5      953.04      969.19     19.34 o 
   5  14   5      199.23      218.52      9.54 o 
  -6  15   5       33.22       36.67      6.02 o 
  -5  15   5      227.66      232.04      6.05 o 
  -4  15   5      282.36      246.75      6.75 o 
  -3  15   5      293.64      267.05      9.44 o 
  -2  15   5      477.86      483.78     10.97 o 
  -1  15   5      589.57      478.94     12.27 o 
   0  15   5        5.17        9.88      6.45 o 
   1  15   5       12.06       23.16      5.66 o 
   2  15   5      236.00      248.77      8.11 o 
   3  15   5      827.66      833.17     21.38 o 
   4  15   5       13.85        9.93      5.27 o 
  -5  16   5       21.08       15.01      2.80 o 
  -4  16   5       59.76       71.37      7.39 o 
  -3  16   5     1257.61     1279.59     21.25 o 
  -2  16   5       34.08       32.71      3.15 o 
  -1  16   5      507.93      419.28     10.78 o 
   0  16   5      584.06      595.30     14.17 o 
   1  16   5      586.81      547.43     24.83 o 
   2  16   5        9.62        2.48      5.27 o 
   3  16   5      243.86      243.19     16.14 o 
   4  16   5       13.51       16.89      4.13 o 
  -5  17   5      123.27      129.13      7.45 o 
  -4  17   5      331.05      344.20      8.72 o 
  -3  17   5      173.53      184.66      6.40 o 
  -2  17   5      630.22      687.52     16.01 o 
  -1  17   5      340.00      318.54     10.80 o 
   0  17   5      376.01      390.70     14.85 o 
   1  17   5      660.21      744.26     21.90 o 
   2  17   5       94.00      104.35      8.78 o 
   3  17   5        4.42       11.17      3.51 o 
  -3  18   5       86.76       91.54      4.19 o 
  -2  18   5      222.35      226.29      6.63 o 
  -1  18   5       27.79       27.63      2.64 o 
   0  18   5      205.99      207.26      9.93 o 
   1  18   5      143.67      152.30     11.90 o 
 -10   0   6        6.97        7.45      3.18 o 
  -8   0   6     1041.12      985.48     22.62 o 
  -6   0   6      901.32      818.00     15.71 o 
  -4   0   6     1686.18     1697.06     27.21 o 
  -2   0   6    10950.51    11669.73    264.80 o 
   0   0   6        9.98       24.15      9.93 o 
   2   0   6     1676.47     1878.62     51.78 o 
   4   0   6     1132.53     1154.80     39.48 o 
   6   0   6      309.60      279.63     12.85 o 
   8   0   6      770.18        0.00     29.80 o 
 -10   1   6        5.22        8.02      2.52 o 
  -9   1   6      192.16      187.09      6.02 o 
  -8   1   6      370.91      344.74      7.82 o 
  -7   1   6      629.97      578.15      9.39 o 
  -6   1   6      504.22      488.22      8.02 o 
  -5   1   6     1467.49     1535.89     20.15 o 
  -4   1   6     2422.57     2333.37     33.69 o 
  -3   1   6     1443.34     1501.64     19.11 o 
  -2   1   6     3084.67     3536.13     59.35 o 
  -1   1   6       43.12       39.07      3.95 o 
   0   1   6      184.29      203.66      7.54 o 
   1   1   6       51.12       42.78      4.93 o 
   2   1   6     5127.94     5398.30     92.07 o 
   3   1   6      986.85     1053.76     24.64 o 
   4   1   6      173.27      177.24     12.90 o 
   5   1   6     1144.25     1150.35     18.43 o 
   6   1   6      653.72      649.23     12.20 o 
   7   1   6      777.13      757.28     16.22 o 
   8   1   6     1255.60     1192.09     28.93 o 
 -10   2   6        1.70        4.57      3.03 o 
  -9   2   6      694.55      717.84     12.99 o 
  -8   2   6      327.24      329.65      6.49 o 
  -7   2   6       88.03       87.29      2.74 o 
  -6   2   6      369.94      368.37      7.53 o 
  -5   2   6      676.54      674.88     11.12 o 
  -4   2   6     2490.29     2533.17     34.20 o 
  -3   2   6     1909.26     1885.87     25.74 o 
  -2   2   6     1703.48     2170.60     28.42 o 
  -1   2   6     2006.49     1903.57     40.29 o 
   0   2   6     3345.06     3470.90    105.91 o 
   1   2   6     2527.09     2707.05     56.04 o 
   2   2   6      865.78      889.34     25.00 o 
   3   2   6      656.70      724.57     23.22 o 
   4   2   6      217.34      253.39     12.45 o 
   5   2   6     1293.46     1342.44     20.46 o 
   6   2   6      489.99      490.34     10.76 o 
   7   2   6      209.27      213.12      8.36 o 
   8   2   6      550.36      449.80     14.85 o 
 -10   3   6      169.44      193.58      8.24 o 
  -9   3   6      605.49      622.40     11.45 o 
  -8   3   6       82.73       86.24      4.35 o 
  -7   3   6     2167.92     1989.50     20.70 o 
  -6   3   6       18.26       15.47      2.15 o 
  -5   3   6      169.41      150.46      4.17 o 
  -4   3   6      170.34      207.24      7.93 o 
  -3   3   6        1.54        2.61      1.54 o 
  -2   3   6    11133.98    11646.09    151.48 o 
  -1   3   6      119.44      131.62      5.71 o 
   0   3   6     1572.26     1535.81     41.58 o 
   1   3   6      907.37      967.35     18.16 o 
   2   3   6      867.29      963.89     39.12 o 
   3   3   6      163.97      189.53     12.74 o 
   4   3   6       17.16       17.63      4.68 o 
   5   3   6     1351.87     1327.82     30.17 o 
   6   3   6        9.22       12.43      3.65 o 
   7   3   6      100.55       83.46      6.51 o 
 -10   4   6     1073.69     1231.06     18.45 o 
  -9   4   6     2166.89     2250.49     36.30 o 
  -8   4   6       38.27       40.23      3.57 o 
  -7   4   6       34.13       32.86      2.95 o 
  -6   4   6      179.02      174.37      5.80 o 
  -5   4   6        1.40        2.84      1.66 o 
  -4   4   6     1707.63     1610.47     28.99 o 
  -3   4   6      783.36      847.18     17.88 o 
  -2   4   6      107.63       72.30      4.13 o 
  -1   4   6     1375.38     1433.67     28.79 o 
   0   4   6       78.55      100.59      5.33 o 
   1   4   6      327.95      315.12      9.48 o 
   2   4   6     2974.09     2992.22     46.97 o 
   3   4   6      352.34      373.64     11.31 o 
   4   4   6       25.57       29.08      3.75 o 
   5   4   6      240.42      246.64      8.30 o 
   6   4   6      219.21      235.03      7.82 o 
   7   4   6      153.45      165.90      7.03 o 
 -10   5   6      496.29      556.94      9.70 o 
  -9   5   6      320.13      354.02      9.31 o 
  -8   5   6       50.76       51.42      4.06 o 
  -7   5   6     1181.15     1092.70     13.87 o 
  -6   5   6     1822.36     1651.17     26.30 o 
  -5   5   6      451.48      468.34      9.07 o 
  -4   5   6      967.96      989.26     24.34 o 
  -3   5   6      581.02      625.47     13.85 o 
  -2   5   6     1109.39     1127.73     21.92 o 
  -1   5   6      333.63      376.03     10.26 o 
   0   5   6      664.01      617.41     14.59 o 
   1   5   6        8.89       21.18      3.49 o 
   2   5   6      631.11      655.25     15.24 o 
   3   5   6      279.80      301.58     10.75 o 
   4   5   6      620.58      575.20     13.93 o 
   5   5   6     1351.86     1258.20     20.42 o 
   6   5   6        8.64        9.57      4.41 o 
   7   5   6      144.23      167.60      6.24 o 
 -10   6   6       26.40       33.09      4.13 o 
  -9   6   6        5.62        7.45      3.51 o 
  -8   6   6      432.91      427.20      9.76 o 
  -7   6   6       13.88       12.88      2.42 o 
  -6   6   6      243.05      229.13      5.26 o 
  -5   6   6      105.94      113.50      4.90 o 
  -4   6   6      170.78      198.35      7.84 o 
  -3   6   6     1023.50     1056.43     29.08 o 
  -2   6   6        1.84        9.36      8.69 o 
  -1   6   6      852.87      743.59     17.55 o 
   0   6   6     3968.08     4350.57     78.68 o 
   1   6   6      665.12      808.54     16.64 o 
   2   6   6      112.01      121.38      6.63 o 
   3   6   6      818.84      869.45     16.90 o 
   4   6   6     3613.04     3426.79     47.75 o 
   5   6   6      393.63      421.93      9.78 o 
   6   6   6      650.95      636.34     18.28 o 
   7   6   6        6.64        6.24      3.93 o 
  -9   7   6      530.27      569.32     13.72 o 
  -8   7   6      511.34      491.48     13.29 o 
  -7   7   6       23.32       22.95      3.24 o 
  -6   7   6      182.44      157.33      4.60 o 
  -5   7   6      664.15      659.87     16.47 o 
  -4   7   6     3065.68     2936.62     49.49 o 
  -3   7   6        9.17        1.86      3.38 o 
  -2   7   6      314.91      333.33     10.09 o 
  -1   7   6      138.36      137.16     11.57 o 
   0   7   6     2800.73     3131.32     62.04 o 
   1   7   6       32.15       26.52      5.38 o 
   2   7   6     1898.26     1788.70     39.99 o 
   3   7   6      610.74      574.70     15.17 o 
   4   7   6      720.66      696.40     12.73 o 
   5   7   6     1018.25      992.87     20.11 o 
   6   7   6      241.37      242.20     10.85 o 
   7   7   6      311.84      321.19      8.36 o 
  -9   8   6      101.08      112.14      6.53 o 
  -8   8   6        6.82        7.85      3.42 o 
  -7   8   6      463.21      448.28      7.98 o 
  -6   8   6        2.75        3.62      2.16 o 
  -5   8   6      245.25      223.63      6.60 o 
  -4   8   6      224.76      222.61     17.18 o 
  -3   8   6       28.44       28.58      3.98 o 
  -2   8   6     1054.01      941.27     22.58 o 
  -1   8   6      413.97      403.48      9.40 o 
   0   8   6     2811.74     2872.38     77.06 o 
   1   8   6      545.32      619.19     16.61 o 
   2   8   6      352.64      391.08     13.08 o 
   3   8   6       70.93       63.86      4.93 o 
   4   8   6        2.70        4.78      2.94 o 
   5   8   6        0.26       -0.67      3.74 o 
   6   8   6      275.76      290.95     19.87 o 
   7   8   6       28.86       32.19      6.21 o 
  -9   9   6       14.06       10.93      4.97 o 
  -8   9   6     1133.92     1169.37     78.22 o 
  -7   9   6      501.33      513.52     19.08 o 
  -6   9   6     1579.48     1521.68     18.90 o 
  -5   9   6      352.17      333.85      7.04 o 
  -4   9   6       76.89       68.10      6.15 o 
  -3   9   6      110.65      122.11     11.17 o 
  -2   9   6     2832.41     2587.51    120.43 o 
  -1   9   6       19.08       17.69      3.38 o 
   0   9   6      634.71      549.13     13.72 o 
   1   9   6        4.62        0.00      3.51 o 
   2   9   6       63.59       54.36      4.85 o 
   3   9   6       38.47       28.07      3.65 o 
   4   9   6      296.50      288.14      7.89 o 
   5   9   6      290.64      274.72      8.86 o 
   6   9   6      777.85      808.19     20.66 o 
   7   9   6       41.80       44.85      4.72 o 
  -9  10   6      100.40      101.74      5.96 o 
  -8  10   6        7.07        9.93      4.44 o 
  -7  10   6      808.70      733.06     21.05 o 
  -6  10   6     3185.44     3080.86     38.27 o 
  -5  10   6       41.43       41.21      6.59 o 
  -4  10   6       14.55       22.88      3.45 o 
  -3  10   6     1543.11     1482.80     32.47 o 
  -2  10   6      204.75      216.04     27.32 o 
  -1  10   6        8.09        9.93      4.97 o 
   0  10   6      323.54      288.05     12.42 o 
   1  10   6      267.47      218.52     12.42 o 
   2  10   6      315.87      298.80     10.52 o 
   3  10   6     1108.74      980.17     21.49 o 
   4  10   6        1.20        2.48      3.82 o 
   5  10   6      178.88      172.05      6.88 o 
   6  10   6       18.92       21.73      4.44 o 
  -8  11   6        4.42        5.96      4.97 o 
  -7  11   6      186.52      154.46      8.36 o 
  -6  11   6      155.69      152.71      5.61 o 
  -5  11   6       18.55       24.97      3.65 o 
  -4  11   6      184.59      164.94      5.31 o 
  -3  11   6      580.50      606.76     10.37 o 
  -2  11   6      151.42      156.63      5.29 o 
  -1  11   6        0.18        4.28      5.37 o 
   0  11   6      145.75      146.04      7.29 o 
   1  11   6     1126.85     1052.85     18.85 o 
   2  11   6       82.00       73.09      4.93 o 
   3  11   6       20.72       27.35      3.42 o 
   4  11   6      873.14      861.67     19.56 o 
   5  11   6      129.58      133.56     12.75 o 
   6  11   6        5.74        3.97      4.13 o 
  -8  12   6      402.14      416.98     10.45 o 
  -7  12   6     1394.14     1294.48     32.45 o 
  -6  12   6       56.76       60.04      4.62 o 
  -5  12   6        6.08        4.02      2.61 o 
  -4  12   6       15.80       14.96      2.49 o 
  -3  12   6       63.68       62.75      3.99 o 
  -2  12   6     2149.94     2049.82     44.44 o 
  -1  12   6      365.42      361.52     11.26 o 
   0  12   6     1869.04     1845.97     64.52 o 
   1  12   6     1049.19      974.10     28.52 o 
   2  12   6      602.14      592.87     16.42 o 
   3  12   6        8.39        6.83      3.56 o 
   4  12   6      767.11      750.58     16.68 o 
   5  12   6      265.81      272.69     14.74 o 
  -7  13   6        0.40        0.83      2.87 o 
  -6  13   6      364.21      381.49      8.31 o 
  -5  13   6      381.37      378.28      8.93 o 
  -4  13   6       36.30       42.54      4.07 o 
  -3  13   6       58.31       61.99      4.96 o 
  -2  13   6       14.36        8.38      2.82 o 
  -1  13   6      208.47      191.42     15.75 o 
   0  13   6      192.25      195.33      8.56 o 
   1  13   6      878.19      779.31     19.34 o 
   2  13   6       46.84       47.18      5.37 o 
   3  13   6        3.79        6.28      3.40 o 
   4  13   6      553.89      574.92     16.70 o 
   5  13   6      312.84      319.12      8.03 o 
  -7  14   6      220.79      223.84      7.17 o 
  -6  14   6       97.33       90.72      4.66 o 
  -5  14   6     1125.79     1092.08     17.24 o 
  -4  14   6      280.37      252.81      7.19 o 
  -3  14   6       10.31        8.89      3.15 o 
  -2  14   6       40.65       33.03      8.24 o 
  -1  14   6       83.71       89.00      5.87 o 
   0  14   6        3.14        6.67      3.56 o 
   1  14   6      340.63      298.73     10.84 o 
   2  14   6       23.05       22.85      4.06 o 
   3  14   6     6749.43     6710.32     87.12 o 
   4  14   6      426.97      454.84     17.66 o 
  -6  15   6       53.22       59.50      2.72 o 
  -5  15   6      837.16      835.59     15.18 o 
  -4  15   6        1.30        1.66      2.64 o 
  -3  15   6       31.18       44.56      5.48 o 
  -2  15   6      581.27      581.13     16.68 o 
  -1  15   6      328.07      328.76     15.51 o 
   0  15   6      424.74      450.97     14.19 o 
   1  15   6     1585.24     1415.72     26.16 o 
   2  15   6       27.73       36.27      4.06 o 
   3  15   6     2690.57     2794.62     74.68 o 
   4  15   6      386.23      416.58     13.08 o 
  -5  16   6      127.50      121.40      5.55 o 
  -4  16   6       39.55       38.06      5.54 o 
  -3  16   6      561.31      557.81     13.75 o 
  -2  16   6      371.19      405.40     10.28 o 
  -1  16   6      535.90      563.55     18.09 o 
   0  16   6      470.43      509.87     18.37 o 
   1  16   6      188.76      180.68     11.31 o 
   2  16   6       19.12       21.11      5.27 o 
   3  16   6      166.07      166.77      7.17 o 
  -4  17   6      409.43      396.78      9.73 o 
  -3  17   6      612.92      644.35     13.91 o 
  -2  17   6      222.39      236.44      7.08 o 
  -1  17   6        0.23        1.67      3.08 o 
   0  17   6      528.30      558.72     27.32 o 
   1  17   6      559.20      633.03     26.07 o 
   2  17   6      492.39      512.13     17.38 o 
  -3  18   6       62.88       63.12      3.25 o 
  -2  18   6      105.61      102.20      4.43 o 
  -1  18   6        0.56        1.24      1.33 o 
   0  18   6       27.07       20.47      6.21 o 
  -9   0   7      277.54      276.36     11.31 o 
  -7   0   7       78.16       72.63      5.41 o 
  -5   0   7     1340.76     1270.82     26.98 o 
  -3   0   7      799.80      839.30     19.34 o 
  -1   0   7       37.47       46.58      5.96 o 
   1   0   7     2236.78     2441.90     63.14 o 
   3   0   7     1402.57     1468.02     44.75 o 
   5   0   7     2588.55     2594.07     52.05 o 
   7   0   7      190.24      176.91     12.42 o 
 -10   1   7        8.25       10.82      2.36 o 
  -9   1   7      302.03      317.08      7.37 o 
  -8   1   7      274.20      245.43      5.88 o 
  -7   1   7     1130.11     1009.93     12.44 o 
  -6   1   7        5.79        9.11      2.39 o 
  -5   1   7     1127.78     1051.48     16.09 o 
  -4   1   7     4586.11     4646.93     63.56 o 
  -3   1   7     2484.79     2413.15     36.33 o 
  -2   1   7     1451.97     1748.86     37.28 o 
  -1   1   7      361.84      366.51     10.82 o 
   0   1   7     2052.49     2375.53     43.03 o 
   1   1   7     1265.53     1272.02     26.03 o 
   2   1   7     1254.78     1305.79     32.97 o 
   3   1   7        7.02        3.31      5.73 o 
   4   1   7       96.33      102.73      5.98 o 
   5   1   7      485.96      466.72     10.18 o 
   6   1   7       34.22       36.65      4.42 o 
   7   1   7       56.60       52.29     13.95 o 
 -10   2   7      867.45      952.67     29.75 o 
  -9   2   7      836.69      840.41     14.08 o 
  -8   2   7     1374.12     1274.06     18.86 o 
  -7   2   7      332.81      322.08      5.43 o 
  -6   2   7       44.50       49.73      3.05 o 
  -5   2   7       92.77       83.31      3.87 o 
  -4   2   7     1182.74     1174.75     17.39 o 
  -3   2   7       80.83       76.16      4.80 o 
  -2   2   7      350.85      566.49     10.51 o 
  -1   2   7     1923.81     1893.94     59.86 o 
   0   2   7     2698.46     2968.26     52.24 o 
   1   2   7     2567.31     2549.55     54.23 o 
   2   2   7     1534.59     1569.89     37.63 o 
   3   2   7      228.80      250.31     30.32 o 
   4   2   7      145.78      155.75      7.01 o 
   5   2   7        7.91       11.58      3.42 o 
   6   2   7      287.72      281.32      8.45 o 
 -10   3   7       25.33       23.12      3.03 o 
  -9   3   7      348.83      365.26      8.21 o 
  -8   3   7      312.75      318.63      7.61 o 
  -7   3   7      945.17      902.55     11.31 o 
  -6   3   7      700.66      674.49     10.60 o 
  -5   3   7     2229.74     2133.06     29.73 o 
  -4   3   7      183.99      185.28      7.25 o 
  -3   3   7     1621.73     1721.33     25.25 o 
  -2   3   7     4826.06     5300.09     83.21 o 
  -1   3   7     4450.63     4311.64    130.23 o 
   0   3   7       33.20       35.27      3.65 o 
   1   3   7     1234.98     1195.38     30.43 o 
   2   3   7      313.81      304.49     14.61 o 
   3   3   7       23.42       23.63      7.17 o 
   4   3   7       27.16       33.27      4.45 o 
   5   3   7       31.28       28.62      3.91 o 
   6   3   7       87.32       88.08      4.76 o 
   7   3   7      144.32      135.28      6.35 o 
 -10   4   7      405.50      463.19     11.43 o 
  -9   4   7     1892.39     2004.20     31.54 o 
  -8   4   7      210.83      215.22      6.46 o 
  -7   4   7     2546.22     2328.61     25.62 o 
  -6   4   7      312.97      288.86      7.16 o 
  -5   4   7       40.53       44.48      2.70 o 
  -4   4   7       55.12       60.76      3.82 o 
  -3   4   7       15.50        7.45      2.41 o 
  -2   4   7     1310.86     1308.44     20.13 o 
  -1   4   7      592.38      611.14     15.69 o 
   0   4   7      268.29      275.10      8.63 o 
   1   4   7      552.21      533.82     13.42 o 
   2   4   7     1115.99     1122.41     26.52 o 
   3   4   7      961.69      995.60     19.03 o 
   4   4   7       86.16       84.26      4.52 o 
   5   4   7      141.00      132.38      7.15 o 
   6   4   7      264.20      304.75     15.77 o 
   7   4   7      430.55      473.66     12.23 o 
 -10   5   7       11.72        9.93      4.13 o 
  -9   5   7       56.12       82.02      5.27 o 
  -8   5   7       11.58       16.24      5.02 o 
  -7   5   7        3.07        3.36      2.27 o 
  -6   5   7       38.01       35.56      2.74 o 
  -5   5   7     1146.45     1097.37     16.98 o 
  -4   5   7     2040.56     1965.36     29.55 o 
  -3   5   7      826.39      870.16     18.61 o 
  -2   5   7      689.92      735.04     18.73 o 
  -1   5   7      134.50      128.18      7.23 o 
   0   5   7        3.68        5.91      3.20 o 
   1   5   7       41.17       50.93      4.85 o 
   2   5   7     2015.93     2119.15     38.24 o 
   3   5   7      999.90     1022.79     19.85 o 
   4   5   7       16.91       10.85      3.58 o 
   5   5   7        9.99        7.60      5.32 o 
   6   5   7      251.98      248.11     10.10 o 
   7   5   7     1224.93     1197.56     23.22 o 
 -10   6   7      104.14      145.79      8.69 o 
  -9   6   7       82.54       79.20      9.93 o 
  -8   6   7       42.37       41.24      3.47 o 
  -7   6   7      350.42      349.00      6.76 o 
  -6   6   7      768.44      734.47     10.40 o 
  -5   6   7      646.99      631.19     13.43 o 
  -4   6   7       77.40       62.66      3.40 o 
  -3   6   7      230.07      236.48      6.50 o 
  -2   6   7      726.22      801.44     19.68 o 
  -1   6   7       94.38       86.03      5.96 o 
   0   6   7     1372.03     1547.90     29.54 o 
   1   6   7      356.80      397.51     12.07 o 
   2   6   7     2863.03     3104.40     53.02 o 
   3   6   7     1036.52      995.14     17.60 o 
   4   6   7      406.15      375.19      8.04 o 
   5   6   7      202.47      201.31     10.75 o 
   6   6   7     1203.94     1252.11     24.73 o 
   7   6   7      136.24      140.44      8.26 o 
  -9   7   7      180.61      196.17     12.42 o 
  -8   7   7      183.67      182.34      5.84 o 
  -7   7   7      564.73      531.91     10.21 o 
  -6   7   7      314.62      298.10      5.82 o 
  -5   7   7     2001.94     1865.43     28.75 o 
  -4   7   7       23.08       26.56      4.13 o 
  -3   7   7     1326.82     1213.24     22.38 o 
  -2   7   7     2219.28     2229.30     39.36 o 
  -1   7   7        2.78        1.17      2.79 o 
   0   7   7     1715.51     1744.47     29.30 o 
   1   7   7     3337.71     3434.51     66.20 o 
   2   7   7      156.53      198.30     11.04 o 
   3   7   7      219.35      235.90      7.25 o 
   4   7   7      797.64      736.88     12.95 o 
   5   7   7      982.31      959.41     25.35 o 
   6   7   7      497.03      518.69     12.74 o 
   7   7   7       47.35       52.15      4.97 o 
  -9   8   7      315.63      327.78     14.90 o 
  -8   8   7      159.74      166.37     12.42 o 
  -7   8   7      373.01      389.63      8.53 o 
  -6   8   7      581.45      538.32     10.00 o 
  -5   8   7      115.23      114.54      3.95 o 
  -4   8   7     1618.40     1543.05     25.75 o 
  -3   8   7        0.41        4.97      4.97 o 
  -2   8   7       92.82       94.08      4.75 o 
  -1   8   7      750.77      734.19     15.20 o 
   0   8   7        1.05        0.00      2.87 o 
   1   8   7     2607.37     2696.47     46.78 o 
   2   8   7      944.79      971.00     22.36 o 
   3   8   7      688.64      627.96     13.12 o 
   4   8   7       38.07       37.28      4.73 o 
   5   8   7      725.27      740.31     16.48 o 
   6   8   7       94.21       96.20      6.39 o 
  -9   9   7      136.32      151.52      8.69 o 
  -8   9   7       33.72       47.18      7.45 o 
  -7   9   7       52.39       46.37      4.66 o 
  -6   9   7       82.81       87.48      3.89 o 
  -5   9   7     1074.75      970.94     14.55 o 
  -4   9   7     8460.82     8035.73    106.29 o 
  -3   9   7     5183.06     4851.93    132.85 o 
  -2   9   7      678.44      672.28     28.56 o 
  -1   9   7      133.58      128.63      5.38 o 
   0   9   7      267.64      269.66      9.54 o 
   1   9   7      120.79      126.58      6.40 o 
   2   9   7      171.07      190.67      7.05 o 
   3   9   7       86.41       81.19      4.93 o 
   4   9   7      361.80      341.00     10.14 o 
   5   9   7        5.87        7.95      3.31 o 
   6   9   7       78.93       86.91      9.93 o 
  -9  10   7      118.15      113.34      5.96 o 
  -8  10   7      113.96      133.45     10.97 o 
  -7  10   7      746.67      771.85     15.62 o 
  -6  10   7     1194.15     1213.43     16.96 o 
  -5  10   7      329.00      366.12      7.85 o 
  -4  10   7     5685.37     5420.98     65.02 o 
  -3  10   7       18.10       18.39      2.91 o 
  -2  10   7     3120.85     3106.83     68.41 o 
  -1  10   7      491.54      471.54     22.35 o 
   0  10   7      231.94      240.62      8.35 o 
   1  10   7     1004.63      914.54     20.38 o 
   2  10   7        2.91        1.86      3.56 o 
   3  10   7      120.48      122.59      7.39 o 
   4  10   7      448.29      417.17     10.56 o 
   5  10   7       90.27       98.24     10.28 o 
   6  10   7      572.99      600.79     23.59 o 
  -8  11   7      459.12      445.42     11.57 o 
  -7  11   7      245.98      247.22      7.56 o 
  -6  11   7       49.63       49.57      4.83 o 
  -5  11   7     5161.96     4613.17     53.46 o 
  -4  11   7      107.74      112.23      4.91 o 
  -3  11   7        0.20        1.99      2.42 o 
  -2  11   7       35.03       48.88      6.63 o 
  -1  11   7      162.95      176.45      8.21 o 
   0  11   7     1574.24     1530.94     45.57 o 
   1  11   7       44.60       49.82      3.96 o 
   2  11   7      139.45      133.60      6.14 o 
   3  11   7      170.22      154.62      6.25 o 
   4  11   7        0.30        0.35      3.61 o 
   5  11   7       22.75       28.26      3.40 o 
  -8  12   7       75.81       73.01      4.65 o 
  -7  12   7      196.84      201.94     10.35 o 
  -6  12   7        7.07        6.40      2.57 o 
  -5  12   7     1104.13      918.36     16.07 o 
  -4  12   7        2.10        6.14      2.47 o 
  -3  12   7      773.88      787.79     15.30 o 
  -2  12   7      614.09      635.06     16.72 o 
  -1  12   7       25.89       28.64      4.52 o 
   0  12   7      182.84      170.52      7.71 o 
   1  12   7       34.57       24.12      5.11 o 
   2  12   7      123.46      121.28      7.29 o 
   3  12   7     1545.26     1491.74     24.64 o 
   4  12   7       38.59       41.52      4.30 o 
   5  12   7       16.52       18.33      7.25 o 
  -7  13   7        4.62        6.52      3.18 o 
  -6  13   7      109.08      112.59      7.15 o 
  -5  13   7      274.58      306.04      7.80 o 
  -4  13   7       60.92       59.25      6.99 o 
  -3  13   7       30.82       34.74      5.02 o 
  -2  13   7      128.71      119.07      7.08 o 
  -1  13   7      327.30      313.19     10.28 o 
   0  13   7       82.45       92.25      6.25 o 
   1  13   7        1.18       -3.61      3.61 o 
   2  13   7      144.91      141.10      6.86 o 
   3  13   7      172.50      156.96      7.07 o 
   4  13   7      993.05      978.66     18.53 o 
  -7  14   7        7.88        8.07      2.03 o 
  -6  14   7     2058.35     2078.17     27.02 o 
  -5  14   7       55.31       44.01      4.44 o 
  -4  14   7       20.49        9.17      3.58 o 
  -3  14   7       21.60       23.61      6.10 o 
  -2  14   7        0.47        4.21      2.16 o 
  -1  14   7      174.43      199.82      8.60 o 
   0  14   7       95.98       77.50      6.56 o 
   1  14   7       75.38       83.23      5.87 o 
   2  14   7       42.53       42.58      4.54 o 
   3  14   7      918.67      868.66     15.40 o 
   4  14   7        3.57        2.48      2.03 o 
  -6  15   7        7.59        9.93      1.88 o 
  -5  15   7       28.89       30.85      2.90 o 
  -4  15   7       10.94       11.83      2.88 o 
  -3  15   7     1037.71     1050.59     19.48 o 
  -2  15   7      266.67      277.81     13.08 o 
  -1  15   7       48.26       66.59      7.76 o 
   0  15   7      233.18      232.48      7.91 o 
   1  15   7        0.17        1.49      2.25 o 
   2  15   7       31.72       25.82      4.66 o 
   3  15   7        2.23        0.83      2.87 o 
  -5  16   7      230.40      264.20      7.33 o 
  -4  16   7      303.29      306.02      7.57 o 
  -3  16   7       69.22       56.34      3.64 o 
  -2  16   7      146.09      159.51     12.54 o 
  -1  16   7      116.60      130.55      9.93 o 
   0  16   7      226.30      230.51     13.66 o 
   1  16   7      661.23      667.37     32.28 o 
   2  16   7       58.41       64.75      5.73 o 
  -4  17   7        8.11       18.28      2.89 o 
  -3  17   7      303.89      337.57      9.39 o 
  -2  17   7       18.92       19.91      3.52 o 
  -1  17   7       62.86       68.50      4.65 o 
   0  17   7      746.53      831.87     32.28 o 
   1  17   7      405.76      435.97     14.05 o 
 -10   0   8        1.20        0.83      2.22 o 
  -8   0   8       47.84       59.70      5.27 o 
  -6   0   8      497.62      449.46     13.05 o 
  -4   0   8     8277.91     7542.38    147.18 o 
  -2   0   8     1139.81     1223.03     35.12 o 
   0   0   8    14309.33    15115.58    522.71 o 
   2   0   8       67.94       74.21      8.26 o 
   4   0   8      817.42      922.15     34.16 o 
   6   0   8       33.16       36.68     15.35 o 
 -10   1   8       62.63       66.10      3.57 o 
  -9   1   8       34.56       33.46      3.56 o 
  -8   1   8      485.71      451.32      7.66 o 
  -7   1   8      204.07      193.26      4.85 o 
  -6   1   8       81.92       89.42      4.86 o 
  -5   1   8      850.70      752.20     14.09 o 
  -4   1   8      105.00       94.06      4.65 o 
  -3   1   8      360.06      414.53      9.23 o 
  -2   1   8        0.98        3.16      2.68 o 
  -1   1   8     1675.68     1688.24     41.31 o 
   0   1   8     1556.56     1799.94     34.41 o 
   1   1   8        0.77        3.84      4.65 o 
   2   1   8      493.37      525.70     18.53 o 
   3   1   8       20.72       26.72      4.61 o 
   4   1   8     1412.36     1466.11     21.05 o 
   5   1   8      999.88     1029.95     18.11 o 
   6   1   8       19.44       21.56      7.78 o 
 -10   2   8       12.76       18.14      3.23 o 
  -9   2   8      173.07      184.08      8.96 o 
  -8   2   8       12.52       13.21      2.72 o 
  -7   2   8     1605.53     1514.21     19.52 o 
  -6   2   8      340.72      344.58      7.17 o 
  -5   2   8      384.80      378.27     11.29 o 
  -4   2   8      249.99      235.67      8.56 o 
  -3   2   8       16.41       19.70      3.49 o 
  -2   2   8     1860.68     1900.79     28.01 o 
  -1   2   8     1912.56     1860.01     35.25 o 
   0   2   8       14.01       40.13      6.58 o 
   1   2   8     1904.52     1899.82     43.38 o 
   2   2   8        9.23       18.72      7.29 o 
   3   2   8       28.59       20.90      4.13 o 
   4   2   8        5.95        8.77      3.82 o 
   5   2   8      697.00      703.18     14.69 o 
   6   2   8       85.03       96.27     23.15 o 
   7   2   8      290.34      262.27     10.54 o 
 -10   3   8      427.16      498.53     19.35 o 
  -9   3   8      142.86      138.91      4.93 o 
  -8   3   8      193.58      198.44      6.02 o 
  -7   3   8     2174.37     2055.37     23.43 o 
  -6   3   8      222.85      209.54      5.08 o 
  -5   3   8     2812.43     2723.34     40.05 o 
  -4   3   8        9.12       11.35      3.09 o 
  -3   3   8        1.86       -0.90      2.68 o 
  -2   3   8      762.63      761.71     18.32 o 
  -1   3   8      150.21      162.04      6.86 o 
   0   3   8      511.45      531.00     17.08 o 
   1   3   8      694.11      714.26     21.85 o 
   2   3   8      958.42      960.68     28.02 o 
   3   3   8      290.72      265.26     10.11 o 
   4   3   8        1.07        3.09      3.59 o 
   5   3   8      109.01      119.10      5.71 o 
   6   3   8       48.18       51.53     14.46 o 
   7   3   8      741.22      709.13     19.31 o 
 -10   4   8      373.28      433.43     11.39 o 
  -9   4   8       18.73       17.83      2.87 o 
  -8   4   8      779.29      745.84     12.77 o 
  -7   4   8     3565.44     3489.70     47.69 o 
  -6   4   8       24.91       30.78      2.26 o 
  -5   4   8        0.31       -1.34      2.52 o 
  -4   4   8        1.71        6.76      3.66 o 
  -3   4   8      781.02      765.03     16.47 o 
  -2   4   8     3227.61     3333.64     75.78 o 
  -1   4   8       51.68       56.14      5.53 o 
   0   4   8      885.03      888.10     18.85 o 
   1   4   8      324.01      313.82     10.11 o 
   2   4   8     1217.39     1165.79     24.74 o 
   3   4   8      227.85      200.04      6.06 o 
   4   4   8       10.45       13.76      3.82 o 
   5   4   8       87.09       92.70     10.28 o 
   6   4   8      113.21      113.27      6.51 o 
 -10   5   8      728.28      818.21     20.14 o 
  -9   5   8       22.21       27.16      2.89 o 
  -8   5   8       48.39       55.07      3.82 o 
  -7   5   8      728.16      675.52     10.32 o 
  -6   5   8     1033.18      971.73     11.70 o 
  -5   5   8      358.47      351.91      7.92 o 
  -4   5   8      280.90      263.30      6.94 o 
  -3   5   8       52.57       57.72      3.21 o 
  -2   5   8      873.73      883.54     21.07 o 
  -1   5   8     1347.14     1374.12     29.47 o 
   0   5   8      112.75      102.32      7.23 o 
   1   5   8      145.23      157.54      8.13 o 
   2   5   8      623.97      595.12     16.47 o 
   3   5   8       94.48      102.73      4.94 o 
   4   5   8      214.69      220.80      9.19 o 
   5   5   8      288.40      282.77     10.65 o 
   6   5   8      677.38      754.23     17.42 o 
  -9   6   8       60.86       59.60      4.97 o 
  -8   6   8      566.74      557.05     18.64 o 
  -7   6   8        3.51        5.35      1.70 o 
  -6   6   8      379.90      341.55      6.08 o 
  -5   6   8      216.38      207.69      6.29 o 
  -4   6   8     2362.68     2201.12     32.95 o 
  -3   6   8      884.96      896.96     15.53 o 
  -2   6   8      582.82      539.96     12.54 o 
  -1   6   8       90.58       79.95      5.19 o 
   0   6   8      243.97      273.41      9.34 o 
   1   6   8     1244.66     1205.71     27.50 o 
   2   6   8     1682.54     1651.88     22.00 o 
   3   6   8      435.51      447.35      9.28 o 
   4   6   8      388.57      403.38     10.64 o 
   5   6   8        0.88        9.36      6.57 o 
   6   6   8       12.65       11.52      3.29 o 
  -9   7   8      566.39      573.62     19.87 o 
  -8   7   8      474.99      540.16     13.72 o 
  -7   7   8      109.41      113.54      5.45 o 
  -6   7   8        0.64        2.28      2.23 o 
  -5   7   8      227.72      206.64      5.15 o 
  -4   7   8       44.33       46.95      4.65 o 
  -3   7   8     1524.83     1500.90     27.26 o 
  -2   7   8     2179.90     2170.56     37.75 o 
  -1   7   8        6.09        2.79      3.18 o 
   0   7   8      641.93      670.25     15.97 o 
   1   7   8       24.79       20.17      3.61 o 
   2   7   8      207.88      238.69      7.23 o 
   3   7   8      482.88      447.67      9.69 o 
   4   7   8      161.32      155.64      6.15 o 
   5   7   8        0.59        5.46      4.13 o 
   6   7   8      100.10      117.42      6.61 o 
  -9   8   8       96.56       99.33      7.45 o 
  -8   8   8      147.45      144.03      9.93 o 
  -7   8   8      369.55      379.34      8.67 o 
  -6   8   8        2.08        2.93      2.04 o 
  -5   8   8       85.67       82.12      3.77 o 
  -4   8   8      346.88      309.19      5.78 o 
  -2   8   8     2716.71     2573.37     47.81 o 
  -1   8   8      563.06      582.04     13.49 o 
   0   8   8     3285.48     3177.47     53.82 o 
   1   8   8      241.93      235.68      6.72 o 
   2   8   8       11.87       11.30      3.21 o 
   3   8   8      618.74      582.72     11.61 o 
   4   8   8      845.63      838.21     15.69 o 
   5   8   8      254.69      256.60     10.10 o 
   6   8   8      131.03      144.03      7.45 o 
  -9   9   8       70.51       84.43      7.45 o 
  -8   9   8      246.85      251.07      9.54 o 
  -7   9   8        1.01        8.21      2.52 o 
  -6   9   8     1234.73     1194.50     17.14 o 
  -5   9   8      115.15      119.49      3.94 o 
  -4   9   8      825.02      804.25     12.99 o 
  -3   9   8      919.33      901.15     12.31 o 
  -2   9   8     3846.72     3843.87     50.16 o 
  -1   9   8       33.87       36.82      3.00 o 
   0   9   8       14.98       11.27      2.70 o 
   1   9   8      440.07      415.99     11.06 o 
   2   9   8       30.91       28.38      3.35 o 
   3   9   8       67.75       83.39      6.15 o 
   4   9   8      380.33      362.63      9.63 o 
   5   9   8      152.37      163.97     11.17 o 
  -8  10   8      511.80      538.96     17.38 o 
  -7  10   8        1.95       -2.48      2.87 o 
  -6  10   8      243.20      264.94      6.37 o 
  -5  10   8      297.62      239.26      5.94 o 
  -4  10   8     2243.57     2152.37     25.23 o 
  -3  10   8      107.46      109.95      4.82 o 
  -2  10   8        6.25       11.76      4.99 o 
  -1  10   8      145.58      155.22     11.30 o 
   0  10   8      108.38       92.60      7.78 o 
   1  10   8       54.27       61.24      5.38 o 
   2  10   8      312.08      293.24      9.29 o 
   3  10   8        8.60       10.66      5.02 o 
   4  10   8        3.32        2.98      2.92 o 
   5  10   8      232.95      260.74     17.38 o 
  -8  11   8       18.35       11.17      3.51 o 
  -7  11   8      157.47      163.08      6.58 o 
  -6  11   8      440.15      478.29     10.06 o 
  -5  11   8      347.06      276.20      6.44 o 
  -4  11   8      116.30      116.10      4.57 o 
  -3  11   8        4.03        9.56      2.83 o 
  -2  11   8       23.56       34.90      7.49 o 
  -1  11   8      821.42      865.52     15.82 o 
   0  11   8      216.97      207.94      9.86 o 
   1  11   8     1275.08     1213.31     19.29 o 
   2  11   8       81.70       77.71      5.14 o 
   3  11   8      368.14      371.41     11.89 o 
   4  11   8        0.08        0.00      2.68 o 
   5  11   8        0.51        0.00      4.97 o 
  -7  12   8       65.91       71.19      4.88 o 
  -6  12   8      264.00      280.80      7.45 o 
  -5  12   8      202.25      171.40      5.85 o 
  -4  12   8      329.59      326.39      7.58 o 
  -3  12   8      649.01      550.96     12.99 o 
  -2  12   8      819.27      841.55     19.66 o 
  -1  12   8       61.52       63.66      5.62 o 
   0  12   8     1186.55     1173.48     25.49 o 
   1  12   8      106.11      105.52      7.89 o 
   2  12   8     1052.88     1033.12     19.09 o 
   3  12   8      211.60      219.88      9.01 o 
   4  12   8       80.91       89.95      4.36 o 
  -7  13   8      130.50      154.18      6.11 o 
  -6  13   8      515.19      549.90     11.00 o 
  -5  13   8       95.28       91.71      4.21 o 
  -4  13   8       66.42       60.90      5.11 o 
  -3  13   8     2091.16     1991.47     30.67 o 
  -2  13   8       16.88       19.40      5.73 o 
  -1  13   8      226.01      233.31      8.81 o 
   0  13   8        7.15       13.54      7.34 o 
   1  13   8      267.89      272.24     16.13 o 
   2  13   8      240.99      234.61      8.32 o 
   3  13   8     1664.52     1712.07     28.60 o 
   4  13   8      203.65      197.24      6.88 o 
  -6  14   8        4.07        3.78      1.61 o 
  -5  14   8       45.77       44.77      5.75 o 
  -4  14   8       46.96       43.25      8.60 o 
  -3  14   8     1286.64     1312.03     22.84 o 
  -2  14   8      764.74      734.02     15.90 o 
  -1  14   8        5.87        8.69      3.58 o 
   0  14   8      310.51      323.59     10.52 o 
   1  14   8        1.19        3.59      3.25 o 
   2  14   8       45.75       56.13      4.54 o 
   3  14   8      321.63      335.10      8.36 o 
  -5  15   8      180.42      184.29      5.48 o 
  -4  15   8       55.99       70.06     12.34 o 
  -3  15   8      464.76      495.78     10.90 o 
  -2  15   8      319.84      329.34     10.77 o 
  -1  15   8       44.93       38.87      5.96 o 
   0  15   8      282.17      292.25     22.35 o 
   1  15   8       32.87       27.91      5.11 o 
   2  15   8      139.94      152.74      7.17 o 
  -4  16   8      174.44      163.99      7.71 o 
  -3  16   8        7.59        9.36      1.94 o 
  -2  16   8       16.29       18.76      3.18 o 
  -1  16   8       71.23       75.95      4.85 o 
   0  16   8      920.90     1055.46     26.16 o 
   1  16   8      337.34      356.49     10.45 o 
  -2  17   8       11.99        6.55      3.72 o 
  -9   0   9       98.38       98.21      6.39 o 
  -7   0   9       73.72       73.86      6.00 o 
  -5   0   9     2621.53     2329.24     91.88 o 
  -3   0   9      319.49      295.69     14.05 o 
  -1   0   9     1069.77     1140.85     34.76 o 
   1   0   9      277.74      282.25     14.24 o 
   3   0   9        0.71        5.32      5.22 o 
   5   0   9      219.12      243.56     10.77 o 
 -10   1   9        0.55        4.20      1.57 o 
  -9   1   9        0.13        2.98      2.92 o 
  -8   1   9        2.89        4.51      2.68 o 
  -7   1   9       89.85       91.32      4.04 o 
  -6   1   9      101.04       90.53      3.73 o 
  -5   1   9      429.24      374.35     11.55 o 
  -4   1   9      813.80      753.15     15.20 o 
  -3   1   9     1370.34     1212.26     19.80 o 
  -2   1   9     1586.78     1607.01     31.61 o 
  -1   1   9     2927.51     2674.79     48.35 o 
   0   1   9      213.51      295.23     11.91 o 
   1   1   9        3.10        7.95      5.11 o 
   2   1   9     3064.63     3324.33     51.31 o 
   3   1   9      363.48      394.92      9.71 o 
   4   1   9      526.81      545.05     12.59 o 
   5   1   9      304.13      349.51     10.20 o 
   6   1   9        3.54       -1.66      3.47 o 
 -10   2   9      524.47      551.34     24.37 o 
  -9   2   9      548.47      553.62     15.25 o 
  -8   2   9     1383.73     1309.60     20.83 o 
  -7   2   9       69.28       68.45      3.54 o 
  -6   2   9      454.31      437.63      9.78 o 
  -5   2   9      160.61      143.69      8.03 o 
  -4   2   9       92.36      113.81      6.74 o 
  -3   2   9     1300.82     1282.74     28.66 o 
  -2   2   9      315.76      300.38      9.66 o 
  -1   2   9      988.00      933.66     20.66 o 
   0   2   9       97.13      130.99     12.15 o 
   1   2   9      203.53      205.57     11.89 o 
   2   2   9     2984.83     2984.75     34.96 o 
   3   2   9       37.60       31.51      4.20 o 
   4   2   9      581.91      611.88     14.07 o 
   5   2   9       36.19       37.61     11.96 o 
   6   2   9       11.71       15.38      5.01 o 
 -10   3   9       67.59       65.12      4.85 o 
  -9   3   9        9.22        4.35      2.03 o 
  -8   3   9       16.39       13.68      2.53 o 
  -7   3   9       74.54       72.05      3.59 o 
  -6   3   9      719.60      686.09      9.16 o 
  -5   3   9      729.80      707.51     15.04 o 
  -4   3   9     1654.35     1600.84     28.64 o 
  -3   3   9      537.89      499.54     12.99 o 
  -2   3   9        1.32        2.13      2.75 o 
  -1   3   9      418.07      427.30     15.36 o 
   0   3   9     2475.41     2387.72     51.35 o 
   1   3   9     4816.08     4762.92     76.82 o 
   2   3   9       45.41       42.93      4.68 o 
   3   3   9      504.06      501.57     14.07 o 
   4   3   9       53.94       57.72      9.09 o 
   5   3   9       92.00       98.26     11.78 o 
   6   3   9       26.29       33.31     10.29 o 
 -10   4   9      227.27      239.19      8.36 o 
  -9   4   9      901.53      943.43     28.56 o 
  -8   4   9      332.96      312.86      9.62 o 
  -7   4   9     3053.82     2930.60     42.99 o 
  -6   4   9      471.49      447.03      8.70 o 
  -5   4   9     4444.41     4244.86     62.54 o 
  -4   4   9       25.67       23.96      3.72 o 
  -3   4   9      234.52      262.88      7.98 o 
  -2   4   9       75.21       81.05      6.88 o 
  -1   4   9     1790.00     1814.70     37.37 o 
   0   4   9      322.41      318.44     10.99 o 
   1   4   9        4.08        4.64      3.12 o 
   2   4   9      294.43      294.58      7.19 o 
   3   4   9       60.13       59.77      7.04 o 
   4   4   9      511.17      485.13     12.21 o 
   5   4   9      512.23      523.01     27.87 o 
   6   4   9      173.18      176.15     17.38 o 
  -9   5   9       96.87      105.18      7.45 o 
  -8   5   9      582.27      548.59     15.05 o 
  -7   5   9       37.10       37.01      2.97 o 
  -6   5   9     1077.72     1036.71     16.79 o 
  -5   5   9     2045.64     1966.86     23.23 o 
  -4   5   9      152.34      137.01      6.58 o 
  -3   5   9      596.30      605.28     14.51 o 
  -2   5   9     1657.26     1729.80     29.87 o 
  -1   5   9        4.44        8.68      4.97 o 
   0   5   9       41.39       40.28      5.53 o 
   1   5   9      515.40      490.27     10.20 o 
   2   5   9        1.48        4.38      2.66 o 
   3   5   9      473.33      460.99     10.61 o 
   4   5   9      504.54      499.41     12.74 o 
   5   5   9     1196.24     1311.91     40.20 o 
   6   5   9       24.75       20.30      4.20 o 
  -9   6   9       19.52       27.32      7.45 o 
  -8   6   9       34.54       46.15      3.82 o 
  -7   6   9      468.35      456.52      9.86 o 
  -6   6   9       32.47       31.42      3.32 o 
  -5   6   9     4377.20     4124.06     56.88 o 
  -4   6   9      151.37      153.67      6.02 o 
  -3   6   9       79.27       75.87      5.11 o 
  -2   6   9       87.99       93.15      6.15 o 
  -1   6   9       57.24       54.18      6.09 o 
   0   6   9        2.59        6.77      2.87 o 
   1   6   9       79.33       78.73      4.44 o 
   2   6   9     1711.48     1626.91     21.21 o 
   3   6   9      578.71      588.92     14.46 o 
   4   6   9      708.11      723.51     27.88 o 
   5   6   9        0.67        4.97      3.51 o 
   6   6   9      537.60      521.17     54.63 o 
  -8   7   9        1.41        3.72      6.21 o 
  -7   7   9       84.10       99.82      4.71 o 
  -6   7   9      119.23      106.84      4.13 o 
  -5   7   9      297.63      269.19      5.40 o 
  -4   7   9      138.14      129.51      3.75 o 
  -3   7   9      998.26      960.33     14.39 o 
  -2   7   9      273.20      249.83      9.13 o 
  -1   7   9     1137.46     1117.92     20.37 o 
   0   7   9     2533.12     2445.46     27.92 o 
   1   7   9        0.25        1.43      2.71 o 
   2   7   9      570.99      571.83     11.11 o 
   3   7   9      502.64      489.00     13.62 o 
   4   7   9      723.60      727.06     24.12 o 
   5   7   9       33.81       33.57      5.27 o 
  -8   8   9       37.73       61.07      5.27 o 
  -7   8   9       38.84       48.64      3.57 o 
  -6   8   9       24.34       26.47      2.84 o 
  -5   8   9     1871.22     1791.07     19.94 o 
  -4   8   9       16.28       16.75      2.23 o 
  -3   8   9     1099.44     1081.57     17.27 o 
  -2   8   9     1031.05     1037.88     13.16 o 
  -1   8   9       23.43       29.14      2.52 o 
   0   8   9      187.88      205.81      5.12 o 
   1   8   9      477.87      489.25     11.66 o 
   2   8   9      267.75      272.12      7.99 o 
   3   8   9      663.50      642.41     12.99 o 
   4   8   9     1075.62     1129.88     30.43 o 
   5   8   9      775.13      749.49     31.04 o 
  -8   9   9       38.61       43.29      4.13 o 
  -7   9   9       39.17       47.92      3.25 o 
  -6   9   9        6.65       10.60      2.12 o 
  -5   9   9       53.80       54.84      3.64 o 
  -4   9   9      415.09      415.63      7.67 o 
  -3   9   9     2445.56     2400.68     26.87 o 
  -2   9   9     3844.05     3955.83     42.38 o 
  -1   9   9     3474.99     3444.27     34.72 o 
   0   9   9       34.18       34.55      2.84 o 
   1   9   9      331.86      316.99      8.46 o 
   2   9   9        3.38        2.86      3.21 o 
   3   9   9      162.09      164.04      6.40 o 
   4   9   9      100.00      105.80     10.18 o 
   5   9   9       17.25       17.38      4.97 o 
  -8  10   9       12.22       12.42      3.51 o 
  -7  10   9       55.97       68.02      4.30 o 
  -6  10   9      195.45      217.37      5.61 o 
  -5  10   9       39.85       38.13      4.79 o 
  -4  10   9       86.28       91.25      3.58 o 
  -3  10   9        3.33        7.05      2.57 o 
  -2  10   9     1930.51     1900.17     24.08 o 
  -1  10   9     1213.40     1201.64     17.77 o 
   0  10   9     1878.35     1799.44     25.13 o 
   1  10   9      642.14      592.08     13.57 o 
   2  10   9      279.32      269.78      7.70 o 
   3  10   9       67.23       58.78      4.36 o 
   4  10   9      177.79      181.36      9.54 o 
  -8  11   9       89.84       91.88      7.45 o 
  -7  11   9      104.83      118.25      5.73 o 
  -6  11   9       19.86       20.38      4.13 o 
  -5  11   9        3.79        6.37      2.12 o 
  -4  11   9      281.00      280.95      6.26 o 
  -3  11   9     4400.77     4192.76     48.55 o 
  -2  11   9      303.39      329.57      8.67 o 
  -1  11   9       64.60       69.15      4.23 o 
   0  11   9      569.31      548.94      9.86 o 
   1  11   9      247.46      264.14      9.78 o 
   2  11   9       53.08       59.05      8.65 o 
   3  11   9      112.24      106.91      5.66 o 
   4  11   9       55.05       61.29      4.65 o 
  -7  12   9      667.36      708.82     16.61 o 
  -6  12   9        2.26        3.34      1.87 o 
  -5  12   9        5.96        6.68      2.04 o 
  -4  12   9        3.67        4.17      2.40 o 
  -3  12   9      695.98      581.70     12.99 o 
  -2  12   9        0.15        3.85      2.58 o 
  -1  12   9        0.82        3.68      2.44 o 
   0  12   9      185.34      182.95      6.48 o 
   1  12   9        8.26        9.79      3.94 o 
   2  12   9       11.28       14.77      3.26 o 
   3  12   9      710.29      758.38     14.34 o 
  -7  13   9       23.73       27.32      4.97 o 
  -6  13   9      575.30      571.77     12.37 o 
  -5  13   9      303.45      279.89      9.53 o 
  -4  13   9       81.43       81.51      4.21 o 
  -3  13   9      386.20      458.56     15.77 o 
  -2  13   9      168.19      190.39      6.94 o 
  -1  13   9      491.28      501.07     14.95 o 
   0  13   9      115.46      128.72      8.24 o 
   1  13   9      393.29      397.36     10.36 o 
   2  13   9       92.58      101.12      5.48 o 
   3  13   9       10.31        5.54      2.51 o 
  -6  14   9       72.73       77.65      3.61 o 
  -5  14   9       14.55       12.29      3.23 o 
  -4  14   9      532.17      597.95     13.33 o 
  -3  14   9      190.97      180.05      6.45 o 
  -2  14   9      219.60      219.32      6.40 o 
  -1  14   9       50.64       46.57      3.28 o 
   0  14   9       14.14       15.18      3.25 o 
   1  14   9       31.40       36.46      3.56 o 
   2  14   9      268.09      274.74      6.74 o 
  -5  15   9      135.68      177.54      5.73 o 
  -4  15   9       49.37       57.74      3.36 o 
  -3  15   9      332.78      385.89      8.56 o 
  -2  15   9      359.28      345.39     12.35 o 
  -1  15   9      600.32      614.26     19.08 o 
   0  15   9        0.48        0.00      4.30 o 
   1  15   9      340.59      359.69     10.45 o 
  -3  16   9       79.49      106.89      4.66 o 
  -2  16   9        3.74        0.83      2.22 o 
  -1  16   9        0.91        0.00      3.51 o 
   0  16   9      150.85      156.44     12.42 o 
 -10   0  10       61.46       59.60      7.45 o 
  -8   0  10      251.37      264.91     10.10 o 
  -6   0  10     1419.00     1297.14     28.61 o 
  -4   0  10     1449.13     1286.60     31.48 o 
  -2   0  10     2652.42     2312.51     61.38 o 
   0   0  10      651.80      676.46     18.34 o 
   2   0  10     3126.06     3268.93    100.72 o 
   4   0  10      883.51      860.66     23.76 o 
 -10   1  10       69.04       81.52     10.44 o 
  -9   1  10        4.23        5.79      2.75 o 
  -8   1  10      190.12      177.61      8.60 o 
  -7   1  10        0.02        1.06      2.56 o 
  -6   1  10     1108.28     1041.35     13.36 o 
  -5   1  10      317.32      292.69      7.74 o 
  -4   1  10     1139.39      995.47     20.16 o 
  -3   1  10        1.23        3.04      3.25 o 
  -2   1  10      870.50      743.47     15.65 o 
  -1   1  10        7.60        9.19      3.18 o 
   0   1  10      642.20      582.37     15.48 o 
   1   1  10      587.52      542.10      8.91 o 
   2   1  10      436.23      482.67      9.47 o 
   3   1  10        0.00       -0.27      3.40 o 
   4   1  10     1321.29     1323.95     23.10 o 
   5   1  10       76.16       75.39     14.49 o 
 -10   2  10      285.56      303.97     19.65 o 
  -9   2  10       14.04       15.16      3.57 o 
  -8   2  10      116.11      101.87      8.96 o 
  -7   2  10      399.69      361.80      8.45 o 
  -6   2  10       46.63       53.38      3.13 o 
  -5   2  10     1209.06     1155.80     14.86 o 
  -4   2  10       93.96       87.92      4.67 o 
  -3   2  10      194.34      183.34      7.27 o 
  -2   2  10      467.93      448.60     12.89 o 
  -1   2  10      675.76      630.54     19.85 o 
   0   2  10        0.27        2.62      3.56 o 
   1   2  10     1249.38     1183.71     15.06 o 
   2   2  10       38.79       48.98      4.16 o 
   3   2  10       44.36       47.63      6.57 o 
   4   2  10      235.89      249.58      8.72 o 
   5   2  10      159.22      174.87      7.56 o 
  -9   3  10       92.18      106.40     28.56 o 
  -8   3  10      343.42      376.79     15.41 o 
  -7   3  10      336.09      298.76      8.52 o 
  -6   3  10     1374.50     1281.63     35.68 o 
  -5   3  10     1229.56     1191.20     14.98 o 
  -4   3  10      250.33      250.94      7.23 o 
  -3   3  10       94.09       89.42      5.66 o 
  -2   3  10       25.98       23.18      6.09 o 
  -1   3  10       18.20       15.19      5.43 o 
   0   3  10     1203.69     1131.33     19.24 o 
   1   3  10        0.96        5.24      2.96 o 
   2   3  10     1490.26     1421.94     21.83 o 
   3   3  10      537.12      533.44     11.27 o 
   4   3  10        6.32        2.58      4.17 o 
   5   3  10      184.76      180.02      7.90 o 
  -9   4  10       53.64       59.60      5.27 o 
  -8   4  10      269.46      222.35     16.66 o 
  -7   4  10      170.71      159.03      9.62 o 
  -6   4  10       11.13        8.78      2.26 o 
  -5   4  10     2106.77     2138.49     23.04 o 
  -4   4  10      353.96      339.54      6.55 o 
  -3   4  10       31.02       41.02      4.83 o 
  -2   4  10      501.39      479.81     14.38 o 
  -1   4  10      967.16      891.97     26.88 o 
   0   4  10     1065.61      993.09     12.19 o 
   1   4  10      447.57      433.42      7.83 o 
   2   4  10     1244.37     1203.29     19.83 o 
   3   4  10        0.74        3.22      3.10 o 
   5   4  10       49.78       48.06     13.08 o 
  -9   5  10        2.24        3.72      3.51 o 
  -8   5  10      428.10      414.73     11.89 o 
  -7   5  10      401.08      406.95     20.50 o 
  -6   5  10        7.31        5.67      2.29 o 
  -5   5  10      574.72      544.18      8.35 o 
  -4   5  10     3440.77     3348.54     30.37 o 
  -3   5  10      631.45      620.63     10.31 o 
  -2   5  10      147.95      150.47      5.11 o 
  -1   5  10       64.81       69.28      4.22 o 
   0   5  10       89.66       91.73      3.95 o 
   1   5  10      275.99      267.36      6.33 o 
   2   5  10      364.73      364.19      8.77 o 
   3   5  10      163.96      170.35      6.84 o 
   4   5  10       20.92       24.23      7.89 o 
   5   5  10      255.54      280.80     22.35 o 
  -9   6  10        1.09        9.93      4.97 o 
  -8   6  10       39.13       40.82      4.65 o 
  -7   6  10      167.75      189.16      5.68 o 
  -6   6  10     1241.01     1188.00     17.13 o 
  -5   6  10       22.21       18.70      2.36 o 
  -4   6  10       59.17       56.97      3.05 o 
  -3   6  10        4.15        4.49      1.99 o 
  -2   6  10     1143.08     1142.50     14.54 o 
  -1   6  10     1217.67     1141.14     12.82 o 
   0   6  10      328.65      316.91      6.59 o 
   1   6  10       90.86       85.69      4.37 o 
   2   6  10       79.32       68.82      5.02 o 
   3   6  10       54.19       51.95      4.91 o 
   4   6  10       76.07       81.85      9.34 o 
   5   6  10        2.20        5.96      4.13 o 
  -9   7  10       32.85       22.35      4.97 o 
  -8   7  10       41.38       57.16      3.95 o 
  -7   7  10      854.03      880.19     14.42 o 
  -6   7  10      743.05      722.47     11.02 o 
  -5   7  10       58.13       55.52      3.11 o 
  -4   7  10      199.94      201.62      5.30 o 
  -3   7  10      284.83      281.30      7.51 o 
  -2   7  10      302.60      275.61      6.56 o 
  -1   7  10     1353.48     1403.92     16.92 o 
   0   7  10      742.35      754.93     11.22 o 
   1   7  10        7.39       11.35      2.74 o 
   2   7  10       58.66       55.46      4.42 o 
   3   7  10       65.25       73.17      7.33 o 
   4   7  10      286.80      311.17     11.89 o 
   5   7  10      319.18      317.85     17.38 o 
  -8   8  10      330.42      367.53     12.29 o 
  -7   8  10        1.59        1.86      2.48 o 
  -6   8  10       43.07       39.15      3.23 o 
  -5   8  10      164.09      154.55      4.77 o 
  -4   8  10     1060.75     1032.81     12.22 o 
  -3   8  10     1243.41     1196.40     16.55 o 
  -2   8  10       74.43       72.88      3.29 o 
  -1   8  10     1706.99     1784.18     20.35 o 
   0   8  10      978.45     1016.11     15.65 o 
   1   8  10      539.49      572.66     11.33 o 
   2   8  10      653.25      661.50     13.23 o 
   3   8  10       54.53       53.79      5.37 o 
   4   8  10       60.87       59.67      4.30 o 
  -8   9  10      524.38      565.91     23.59 o 
  -7   9  10        5.99        8.07      2.48 o 
  -6   9  10      849.21      854.90     12.76 o 
  -5   9  10      376.67      393.96      7.91 o 
  -4   9  10      200.47      199.57      5.95 o 
  -3   9  10      427.29      404.08      8.42 o 
  -2   9  10       52.99       59.56      4.29 o 
  -1   9  10     1293.70     1317.01     16.57 o 
   0   9  10     7217.71     7105.26     96.79 o 
   1   9  10        4.72       11.35      3.09 o 
   2   9  10      475.57      477.12     11.31 o 
   3   9  10      497.81      471.02     12.01 o 
   4   9  10       51.18       51.65      9.93 o 
  -8  10  10       62.26       62.18      5.27 o 
  -7  10  10      280.73      312.72     13.50 o 
  -6  10  10       93.66       90.72      3.67 o 
  -5  10  10       48.24       53.84      6.04 o 
  -4  10  10       12.89        8.04      2.00 o 
  -3  10  10       11.34        4.47      2.43 o 
  -2  10  10        0.34        3.55      2.13 o 
  -1  10  10      185.22      183.83     10.38 o 
   0  10  10      401.24      419.89     12.54 o 
   1  10  10       72.99       73.45      4.68 o 
   2  10  10       26.71       27.25      3.35 o 
   3  10  10       43.68       60.86      7.02 o 
   4  10  10      139.60      135.62      7.02 o 
  -7  11  10       13.03       15.09      3.51 o 
  -6  11  10        2.44        0.00      1.57 o 
  -5  11  10      112.85      119.02      4.97 o 
  -4  11  10      960.48      974.95     15.96 o 
  -3  11  10        5.26       11.06      2.43 o 
  -2  11  10      193.74      198.64      5.52 o 
  -1  11  10      584.27      612.11     11.17 o 
   0  11  10        0.57       -0.62      3.72 o 
   1  11  10       35.45       32.72      3.99 o 
   2  11  10      702.87      705.91     12.84 o 
   3  11  10      662.39      701.96     18.33 o 
  -6  12  10     1081.22     1098.06     19.73 o 
  -5  12  10      461.38      479.13      9.00 o 
  -4  12  10        0.79        1.41      2.34 o 
  -3  12  10       48.46       57.60      9.73 o 
  -2  12  10       14.42       15.70      4.07 o 
  -1  12  10     1000.19     1008.77     16.78 o 
   0  12  10      651.31      743.04     16.49 o 
   1  12  10      162.00      167.49      6.77 o 
   2  12  10      311.75      328.34      7.15 o 
   3  12  10        1.37       -2.03      2.03 o 
  -6  13  10       13.32        5.73      1.94 o 
  -5  13  10       25.52       15.44      4.81 o 
  -4  13  10      962.92     1014.00     23.90 o 
  -3  13  10        9.73        5.82      3.89 o 
  -2  13  10      705.20      744.29     14.58 o 
  -1  13  10     1528.81     1520.64     21.84 o 
   0  13  10       20.52       22.55      4.30 o 
   1  13  10      117.49      118.22      5.48 o 
   2  13  10      206.73      214.12      8.60 o 
  -5  14  10        9.59       11.49      3.73 o 
  -4  14  10        0.42        0.58      4.23 o 
  -3  14  10      322.93      369.39     10.93 o 
  -2  14  10        1.74        4.20      2.05 o 
  -1  14  10      308.39      316.81      7.05 o 
   0  14  10      241.20      246.41     10.39 o 
   1  14  10       96.00       95.43      4.66 o 
  -4  15  10       65.33       67.90      4.05 o 
  -3  15  10      121.32      142.17      4.90 o 
  -2  15  10        1.48        3.72      2.03 o 
  -1  15  10        0.90        3.72      3.51 o 
   0  15  10      492.47      514.36     11.89 o 
  -9   0  11       73.02       69.53      9.93 o 
  -7   0  11        3.65       -2.98      4.13 o 
  -5   0  11      191.39      175.54      7.23 o 
  -3   0  11     1119.97      970.09     14.65 o 
  -1   0  11      360.23      337.97      7.97 o 
   1   0  11     1353.49     1279.90     44.09 o 
   3   0  11       58.88       57.02      8.63 o 
   5   0  11       72.89        0.00     27.32 o 
  -9   1  11       89.46      100.61     14.90 o 
  -8   1  11        6.80        5.50      3.23 o 
  -7   1  11       50.88       48.64      3.65 o 
  -6   1  11        0.77        4.35      2.68 o 
  -5   1  11     1514.36     1413.35     24.68 o 
  -4   1  11      199.45      202.49      4.52 o 
  -3   1  11      230.01      217.10      4.53 o 
  -2   1  11     1066.46      934.31     12.44 o 
  -1   1  11       32.00       27.09      2.77 o 
   0   1  11      100.90      120.20      4.58 o 
   1   1  11       29.34       21.64      3.34 o 
   2   1  11       58.58       58.32      7.85 o 
   3   1  11        4.29        2.36      3.64 o 
   5   1  11        0.69       -1.24      4.66 o 
  -9   2  11        9.92        9.93      2.36 o 
  -8   2  11      588.39      556.73     53.39 o 
  -7   2  11      133.32      118.55      6.88 o 
  -6   2  11     2128.48     1923.47     39.42 o 
  -5   2  11      482.58      449.49      9.02 o 
  -4   2  11      241.57      231.13      5.05 o 
  -3   2  11      320.25      304.38      6.86 o 
  -2   2  11       31.66       27.52      2.32 o 
  -1   2  11      675.98      633.44     10.04 o 
   0   2  11        6.80        6.39      2.43 o 
   1   2  11      865.92      792.77     12.84 o 
   2   2  11      299.04      307.47      8.69 o 
  -9   3  11      292.68      310.40     12.42 o 
  -8   3  11        0.31       -1.06      3.61 o 
  -7   3  11      339.74      363.23     10.13 o 
  -6   3  11       40.06       20.35      2.91 o 
  -5   3  11       65.67       54.41      4.95 o 
  -4   3  11     1022.57      984.84     11.88 o 
  -3   3  11        2.32        6.34      1.96 o 
  -2   3  11      616.74      570.96      8.35 o 
  -1   3  11      126.96      128.66      4.76 o 
   0   3  11       43.42       41.30      4.40 o 
   1   3  11      223.86      224.51      6.56 o 
   2   3  11      209.46      214.28      6.95 o 
   3   3  11      505.72      528.20     19.51 o 
   4   3  11       23.24       23.00      5.91 o 
  -9   4  11       24.56       26.61      3.72 o 
  -8   4  11      806.14      844.04     20.85 o 
  -7   4  11      174.11      165.28      8.09 o 
  -6   4  11       52.85       30.24      3.56 o 
  -5   4  11     1067.66     1089.80     14.49 o 
  -4   4  11      657.59      660.33      9.66 o 
  -3   4  11     2705.99     2552.98     37.00 o 
  -2   4  11       79.47       92.64      4.60 o 
  -1   4  11       36.08       35.06      3.04 o 
   0   4  11      357.70      328.78      6.89 o 
   1   4  11     2359.47     2200.56     25.75 o 
   2   4  11       45.29       48.35      6.34 o 
   3   4  11       24.90       32.31      4.60 o 
   4   4  11       37.29       35.35     14.49 o 
  -9   5  11       14.94       16.24      3.51 o 
  -8   5  11        2.02        3.23      2.92 o 
  -7   5  11      237.71      233.56      9.45 o 
  -6   5  11     1260.39     1186.15     20.11 o 
  -5   5  11      255.16      239.99      5.63 o 
  -4   5  11     2483.16     2455.75     27.99 o 
  -3   5  11     6394.53     6236.06     57.00 o 
  -2   5  11     1352.26     1317.29     14.18 o 
  -1   5  11        1.08        4.96      2.08 o 
   0   5  11      261.45      265.98      6.10 o 
   1   5  11        3.73        7.78      3.05 o 
   2   5  11      222.79      208.31      7.09 o 
   3   5  11        0.14        1.01      3.94 o 
   4   5  11       77.17       85.06      5.73 o 
  -9   6  11        3.31        4.97      2.48 o 
  -8   6  11      137.48      168.95      6.21 o 
  -7   6  11       29.09       30.44      4.85 o 
  -6   6  11       85.70       86.24      5.98 o 
  -5   6  11       84.45       77.06      4.09 o 
  -4   6  11       58.23       57.71      3.59 o 
  -3   6  11     4624.15     4614.28     42.43 o 
  -2   6  11      205.96      211.93      6.08 o 
  -1   6  11      449.01      436.81      7.55 o 
   0   6  11      295.97      271.21      5.92 o 
   1   6  11      443.80      441.32      9.90 o 
   2   6  11      631.94      624.39     14.17 o 
   3   6  11       32.31       34.43      4.56 o 
   4   6  11      513.06      508.36     31.04 o 
  -8   7  11      237.59      252.03      6.46 o 
  -7   7  11       88.54      100.01      4.97 o 
  -6   7  11      215.00      213.85      5.56 o 
  -5   7  11      912.65      899.28     13.20 o 
  -4   7  11       14.69        9.60      2.38 o 
  -3   7  11       22.42       20.48      2.34 o 
  -2   7  11       94.03       97.95      3.79 o 
  -1   7  11      511.60      511.13      8.08 o 
   0   7  11     1419.35     1469.82     18.76 o 
   1   7  11      141.79      141.03      6.55 o 
   2   7  11      835.77      816.99     19.91 o 
   3   7  11       22.94       24.61      4.72 o 
   4   7  11       79.43       79.46      9.93 o 
  -8   8  11      109.84      124.36      7.02 o 
  -7   8  11      772.48      874.05     17.56 o 
  -6   8  11        9.14        7.65      2.44 o 
  -5   8  11      273.69      253.48      5.62 o 
  -4   8  11      507.87      507.95      8.15 o 
  -3   8  11      587.08      618.01     11.73 o 
  -2   8  11      303.62      308.82      6.63 o 
  -1   8  11      222.90      235.40      6.14 o 
   0   8  11      260.21      284.98      7.04 o 
   1   8  11      923.30      946.64     14.36 o 
   2   8  11      659.83      668.75     15.64 o 
   3   8  11     1003.49      993.91     19.08 o 
  -8   9  11       48.94       59.60      4.13 o 
  -7   9  11      173.40      205.84      5.81 o 
  -6   9  11        6.04        8.04      2.35 o 
  -5   9  11      457.14      453.33      7.97 o 
  -4   9  11       51.65       57.18      3.51 o 
  -3   9  11       28.87       29.28      3.20 o 
  -2   9  11      262.49      299.13      7.41 o 
  -1   9  11     3369.59     3355.07     36.42 o 
   0   9  11      710.22      763.09     12.28 o 
   1   9  11      252.09      275.00      7.33 o 
   2   9  11      317.99      360.89     12.68 o 
   3   9  11        8.75        8.44      4.13 o 
  -7  10  11        5.99        9.93      2.87 o 
  -6  10  11      151.61      181.91      6.81 o 
  -5  10  11       73.97       71.47      4.21 o 
  -4  10  11        1.31       -0.19      2.06 o 
  -3  10  11       25.87       22.52      3.70 o 
  -2  10  11       16.13       16.63      2.66 o 
  -1  10  11        9.73       11.13      2.44 o 
   0  10  11        9.33       11.37      6.64 o 
   1  10  11      510.70      502.03      9.45 o 
   2  10  11      103.39       91.95      7.02 o 
   3  10  11      804.20      758.30     24.83 o 
  -7  11  11      128.88      168.86      9.93 o 
  -6  11  11      559.02      598.29     13.42 o 
  -5  11  11       19.37       16.78      4.03 o 
  -4  11  11       11.49       10.09      2.38 o 
  -3  11  11      724.05      762.53     13.18 o 
  -2  11  11       33.93       36.16      3.29 o 
  -1  11  11      843.09      882.43     15.73 o 
   0  11  11        4.30        7.45      2.98 o 
   1  11  11        0.84        2.90      2.72 o 
   2  11  11      231.11      247.52      8.03 o 
  -6  12  11      566.69      636.70     12.90 o 
  -5  12  11       41.74       46.78      8.60 o 
  -4  12  11      154.91      169.51      5.29 o 
  -3  12  11       71.01       71.76      4.27 o 
  -2  12  11       39.54       42.50      4.21 o 
  -1  12  11      165.34      148.90      5.42 o 
   0  12  11      119.74      122.22      5.02 o 
   1  12  11      587.52      598.82     17.56 o 
  -5  13  11       20.81       18.36      3.58 o 
  -4  13  11      270.37      278.61      7.29 o 
  -3  13  11      698.31      707.53     11.60 o 
  -2  13  11       89.76       99.52      4.73 o 
  -1  13  11       28.22       33.33      3.25 o 
   0  13  11      232.23      265.32      6.74 o 
   1  13  11      491.15      487.70     14.34 o 
  -4  14  11      561.08      575.55     11.89 o 
  -3  14  11       19.24       20.22      2.68 o 
  -2  14  11      173.08      162.23      7.53 o 
  -1  14  11      202.90      226.91      6.88 o 
  -8   0  12      410.06      419.66     19.87 o 
  -6   0  12      422.41      476.77     24.83 o 
  -4   0  12     1457.31     1300.45     40.14 o 
  -2   0  12     3968.02     3390.82     51.88 o 
   0   0  12        2.57        2.01      3.69 o 
   2   0  12      106.40       89.62      6.88 o 
  -9   1  12       13.97       12.42      7.45 o 
  -8   1  12        1.15       -4.97      4.97 o 
  -7   1  12        8.36       11.77      2.49 o 
  -6   1  12       55.07       66.92      3.59 o 
  -5   1  12       43.72       43.48      4.24 o 
  -4   1  12       64.71       59.84      5.79 o 
  -3   1  12      155.71      145.81      5.14 o 
  -2   1  12       36.13       30.03      3.66 o 
  -1   1  12      327.55      313.46      6.39 o 
   0   1  12        1.07       -0.21      2.44 o 
   1   1  12      476.49      446.16      9.78 o 
   2   1  12      161.82      152.84      9.32 o 
   3   1  12        1.60       -0.57      4.85 o 
   4   1  12        0.15        0.59      3.46 o 
  -8   2  12      484.52      490.23     13.72 o 
  -7   2  12       23.62       25.87      3.82 o 
  -6   2  12      368.01      320.02      7.86 o 
  -5   2  12     1280.55     1240.17     17.38 o 
  -4   2  12       74.42       99.81      3.42 o 
  -3   2  12       51.40       51.34      3.74 o 
  -2   2  12      694.35      645.79      9.85 o 
  -1   2  12      155.08      141.37      4.76 o 
   0   2  12     1254.16     1206.68     15.37 o 
   1   2  12      454.47      432.56     13.26 o 
  -9   3  12       20.87       17.38      4.97 o 
  -8   3  12      619.06      632.31     21.11 o 
  -7   3  12      134.45      146.89      6.88 o 
  -6   3  12      177.08      135.01      5.58 o 
  -5   3  12      159.64      135.45      5.87 o 
  -4   3  12     1686.04     1512.08     20.11 o 
  -3   3  12      194.67      177.40      4.61 o 
  -2   3  12      205.71      204.25      6.07 o 
  -1   3  12      331.33      296.52      7.16 o 
   0   3  12       12.29       13.70      2.58 o 
   1   3  12       41.38       31.33      5.16 o 
   2   3  12       70.23       69.21     15.68 o 
   3   3  12        3.68        3.99      3.48 o 
  -9   4  12      236.97      265.70     12.42 o 
  -8   4  12       31.91       43.46      4.66 o 
  -7   4  12        2.01        4.97      3.18 o 
  -6   4  12      150.80      117.44     10.47 o 
  -5   4  12       89.61       78.85      6.86 o 
  -4   4  12      960.86      924.66     11.85 o 
  -3   4  12      556.34      597.67      8.32 o 
  -2   4  12     1361.26     1316.90     15.57 o 
  -1   4  12       13.41       14.33      2.62 o 
   0   4  12     1122.27     1050.73     16.06 o 
   1   4  12      184.13      180.10      6.55 o 
   2   4  12       68.15       52.84     34.70 o 
   3   4  12      203.98      220.60     13.66 o 
   4   4  12       27.45       24.83      4.97 o 
  -8   5  12      338.46      360.59      9.48 o 
  -7   5  12       19.18       22.66      3.32 o 
  -6   5  12        1.74       -1.77      2.13 o 
  -5   5  12      534.71      534.78      8.63 o 
  -4   5  12       11.08       12.26      2.82 o 
  -3   5  12      206.50      228.65      5.06 o 
  -2   5  12     2392.43     2376.67     22.90 o 
  -1   5  12     2051.64     1974.33     24.49 o 
   0   5  12      136.10      127.13      5.35 o 
   1   5  12      403.19      404.53     10.73 o 
   2   5  12       18.48       19.87      5.27 o 
   3   5  12        4.79        8.94      4.97 o 
  -8   6  12        0.19       -0.62      2.03 o 
  -7   6  12       53.64       50.14      3.95 o 
  -6   6  12       93.43       95.43      6.08 o 
  -5   6  12      363.57      398.56      7.08 o 
  -4   6  12      241.51      230.40      6.02 o 
  -3   6  12       17.59       20.14      2.48 o 
  -2   6  12        7.27        6.26      2.29 o 
  -1   6  12      361.79      361.07      6.92 o 
   0   6  12      111.52      113.64      5.09 o 
   1   6  12      408.35      414.96     10.50 o 
   2   6  12      118.85      123.99      6.11 o 
   3   6  12      210.15      207.18     14.90 o 
  -8   7  12        8.43       13.08      2.50 o 
  -7   7  12      117.43      122.41      4.97 o 
  -6   7  12      116.24      130.20      4.18 o 
  -5   7  12      188.42      188.96      5.28 o 
  -4   7  12        4.33        3.27      2.08 o 
  -3   7  12      283.51      286.81      6.05 o 
  -2   7  12       58.81       55.51      4.10 o 
  -1   7  12        0.95        0.73      2.06 o 
   0   7  12        6.75        9.11      3.04 o 
   1   7  12       80.65       94.29      5.48 o 
   2   7  12      456.96      447.57     14.19 o 
   3   7  12      333.95      330.26     14.90 o 
  -7   8  12        0.30        0.41      1.57 o 
  -6   8  12     1317.89     1378.66     21.80 o 
  -5   8  12       59.55       73.15      3.92 o 
  -4   8  12        4.90        7.02      2.12 o 
  -3   8  12       17.06       23.49      2.45 o 
  -2   8  12     1809.19     1821.52     19.98 o 
  -1   8  12     1380.06     1384.68     15.77 o 
   0   8  12      463.49      450.92      9.85 o 
   1   8  12     1795.90     1818.68     28.11 o 
   2   8  12      141.02      139.63      6.11 o 
   3   8  12      444.15      424.63     17.38 o 
  -7   9  12       98.38      121.06      8.69 o 
  -6   9  12       11.30       16.87      3.53 o 
  -5   9  12       47.89       55.77      5.15 o 
  -4   9  12       20.05       21.82      3.73 o 
  -3   9  12      809.75      827.91     13.17 o 
  -2   9  12       58.57       62.40      3.84 o 
  -1   9  12     1012.07     1022.47     12.43 o 
   0   9  12      138.14      132.27      6.25 o 
   1   9  12      677.34      678.50     12.89 o 
   2   9  12     2132.57     2087.40     42.99 o 
  -7  10  12       90.30      106.78      7.45 o 
  -6  10  12      338.72      379.65      7.71 o 
  -5  10  12        4.01        2.38      2.47 o 
  -4  10  12      168.53      190.68      4.96 o 
  -3  10  12        1.38        4.28      2.35 o 
  -2  10  12      217.43      201.70      4.98 o 
  -1  10  12      200.06      233.23      6.36 o 
   0  10  12      360.92      369.21     18.54 o 
   1  10  12       53.69       52.24      4.65 o 
   2  10  12      506.91      537.75     14.05 o 
  -6  11  12        5.55        3.26      2.15 o 
  -5  11  12      328.96      358.31      7.29 o 
  -4  11  12      251.83      290.85      7.73 o 
  -3  11  12        9.36        9.51      2.12 o 
  -2  11  12      187.79      182.12      4.67 o 
  -1  11  12      186.89      190.58      4.62 o 
   0  11  12       16.90       22.40      3.25 o 
   1  11  12      698.47      714.16     21.79 o 
  -5  12  12        1.96        3.55      1.65 o 
  -4  12  12     1243.84     1335.35     18.33 o 
  -3  12  12        6.90        3.79      2.47 o 
  -2  12  12      129.66      126.81      4.61 o 
  -1  12  12        1.01       -0.65      1.58 o 
   0  12  12      418.19      454.06      9.68 o 
  -3  13  12      248.43      248.27      8.79 o 
  -2  13  12      202.23      228.47      6.11 o 
  -1  13  12       34.81       42.60      3.58 o 
  -7   0  13      144.01      134.09     12.42 o 
  -5   0  13      494.33      456.91     12.90 o 
  -3   0  13     1044.94      962.86     19.31 o 
  -1   0  13      221.59      211.63      8.00 o 
   1   0  13        4.88        0.29      3.50 o 
  -8   1  13       24.41       19.87      7.45 o 
  -7   1  13      178.67      204.87     10.54 o 
  -6   1  13      121.36      130.84      6.13 o 
  -5   1  13       43.92       43.38      3.70 o 
  -4   1  13        0.13        2.17      2.04 o 
  -3   1  13      321.24      315.17      7.54 o 
  -2   1  13      954.54      866.91     12.51 o 
  -1   1  13      126.76      108.46      4.57 o 
   0   1  13      346.05      330.09      7.07 o 
   1   1  13      300.42      298.72     11.83 o 
   2   1  13       61.36       55.63     13.51 o 
  -8   2  13      295.19      377.45     17.38 o 
  -7   2  13      343.75      367.51     17.38 o 
  -6   2  13      180.20      194.22      7.07 o 
  -5   2  13      308.75      350.23      8.99 o 
  -4   2  13      969.00      834.87     12.74 o 
  -3   2  13       19.82       16.93      2.88 o 
  -2   2  13      188.76      196.76      5.21 o 
  -1   2  13        3.05        4.69      2.29 o 
   0   2  13       12.09        6.96      2.58 o 
   1   2  13        1.76        2.21      2.47 o 
   2   2  13       15.31       12.62      3.58 o 
   3   2  13       17.26       17.78      8.60 o 
  -8   3  13        8.94        4.35      3.18 o 
  -7   3  13       10.79       23.17      4.13 o 
  -6   3  13      315.30      313.99      8.96 o 
  -5   3  13      597.44      630.63     12.15 o 
  -4   3  13      144.17      106.94      4.85 o 
  -3   3  13       31.89       29.03      2.78 o 
  -2   3  13      683.67      665.97     11.03 o 
  -1   3  13       57.66       46.36      4.30 o 
   0   3  13       19.41       16.42      3.17 o 
   1   3  13      314.87      318.93     12.86 o 
   2   3  13       47.68       48.50     12.30 o 
  -8   4  13       50.87       44.70      5.27 o 
  -7   4  13       62.75       60.01      5.96 o 
  -6   4  13      655.25      674.71     12.09 o 
  -5   4  13      104.80      113.89      4.05 o 
  -4   4  13       25.30       13.75      2.41 o 
  -3   4  13        7.33        3.86      2.17 o 
  -2   4  13      348.98      348.44      6.94 o 
  -1   4  13      823.73      838.86     11.67 o 
   0   4  13      347.51      342.93      7.08 o 
   1   4  13      185.32      191.51      7.26 o 
   2   4  13      113.80      118.93      5.73 o 
  -8   5  13       62.64       70.79      5.27 o 
  -7   5  13        4.42        4.08      5.48 o 
  -6   5  13        2.03        5.26      2.22 o 
  -5   5  13      104.57      113.96      3.92 o 
  -4   5  13      468.26      430.59      7.62 o 
  -3   5  13      162.16      167.72      5.08 o 
  -2   5  13     1489.67     1471.43     25.68 o 
  -1   5  13     5172.43     5160.34     58.29 o 
   0   5  13     2129.56     2118.35     36.48 o 
   1   5  13      136.19      -12.42     34.76 o 
   2   5  13       38.13       45.94      7.45 o 
  -7   6  13       23.08       21.58      2.87 o 
  -6   6  13       12.19       19.54      2.59 o 
  -5   6  13      248.47      250.59      6.13 o 
  -4   6  13      117.17      115.32      3.84 o 
  -3   6  13      280.18      289.68      5.50 o 
  -2   6  13        5.03        7.63      2.17 o 
  -1   6  13      952.57      962.99     14.24 o 
   0   6  13     1911.16     1955.54     26.31 o 
   1   6  13       31.13       42.36      5.27 o 
   2   6  13      158.05      136.58      9.93 o 
  -7   7  13       68.48       76.49      3.61 o 
  -6   7  13       13.37        7.85      2.21 o 
  -5   7  13       26.26       39.77      5.37 o 
  -4   7  13      199.86      188.69      4.53 o 
  -3   7  13      240.75      249.59      5.30 o 
  -2   7  13        0.01        1.36      2.24 o 
  -1   7  13       36.77       35.97      5.28 o 
   0   7  13      327.87      336.19      7.79 o 
   1   7  13     2452.93     2435.64     47.41 o 
   2   7  13      548.26      509.05     19.87 o 
  -7   8  13      190.49      196.34      9.93 o 
  -6   8  13      210.01      223.58      6.45 o 
  -5   8  13       10.84       14.33      2.28 o 
  -4   8  13      100.41       95.65      3.80 o 
  -3   8  13        7.96        7.28      1.97 o 
  -2   8  13      528.13      545.94     10.31 o 
  -1   8  13      214.09      201.80      5.51 o 
   0   8  13      409.10      413.00      9.57 o 
   1   8  13       24.85       26.55      3.18 o 
  -6   9  13      182.07      228.67      5.48 o 
  -5   9  13      106.49      115.95      5.00 o 
  -4   9  13       10.03       12.17      2.23 o 
  -3   9  13      420.35      440.04      7.52 o 
  -2   9  13      117.14      124.00      5.02 o 
  -1   9  13       96.41       99.56      4.11 o 
   0   9  13        2.10        0.83      2.87 o 
   1   9  13      684.72      663.45     16.61 o 
  -5  10  13      430.82      462.35     10.17 o 
  -4  10  13       92.22      107.12      3.18 o 
  -3  10  13       19.68       19.13      2.04 o 
  -2  10  13        6.92        8.69      2.25 o 
  -1  10  13        1.92        2.48      2.22 o 
   0  10  13      311.53      294.49      9.13 o 
  -4  11  13      228.06      241.77      5.55 o 
  -3  11  13       26.76       26.54      5.29 o 
  -2  11  13       12.39       13.54      2.22 o 
  -1  11  13      737.70      783.41     15.13 o 
  -6   0  14        1.99        2.98      4.13 o 
  -4   0  14       74.15       64.62     17.20 o 
  -2   0  14        3.26        0.40      3.34 o 
   0   0  14      897.22      896.31     22.62 o 
  -7   1  14        4.80        4.97      3.51 o 
  -6   1  14       39.89       40.90      3.95 o 
  -5   1  14       40.40       36.87      3.49 o 
  -4   1  14      394.49      387.00      8.26 o 
  -3   1  14      185.55      181.34      5.68 o 
  -2   1  14     1502.53     1382.38     19.99 o 
  -1   1  14       38.51       33.32      3.95 o 
   0   1  14      110.91      111.96      4.97 o 
   1   1  14      204.04      210.03      6.21 o 
  -7   2  14       37.78       41.72      8.69 o 
  -6   2  14       23.47       25.87      4.30 o 
  -5   2  14      118.65      113.76      4.61 o 
  -4   2  14       20.97       20.75      2.90 o 
  -3   2  14      740.74      693.05     11.63 o 
  -2   2  14      148.62      117.18      7.70 o 
  -1   2  14        0.32        1.91      2.12 o 
   0   2  14       99.11       99.17      8.68 o 
   1   2  14        3.82        4.47      2.47 o 
  -6   3  14     1174.69     1198.41     24.81 o 
  -5   3  14        0.58        1.33      2.22 o 
  -4   3  14     1234.99     1214.99     20.19 o 
  -3   3  14      133.47      134.05      5.20 o 
  -2   3  14      951.28      863.59     13.14 o 
  -1   3  14      110.48      115.50      4.48 o 
   0   3  14      332.20      326.84      7.51 o 
   2   3  14      293.09      294.29     26.07 o 
  -6   4  14        4.68        1.49      2.22 o 
  -5   4  14       43.52       56.23      5.18 o 
  -4   4  14       88.35       76.27      6.77 o 
  -3   4  14        0.12       -0.98      2.02 o 
  -2   4  14      776.97      771.66     18.69 o 
  -1   4  14        8.81        9.33      2.38 o 
   0   4  14      733.75      716.74     22.58 o 
   1   4  14       68.56       72.01      5.27 o 
  -7   5  14       11.43       15.09      3.51 o 
  -6   5  14      205.14      210.29      8.38 o 
  -5   5  14        4.72        1.66      2.22 o 
  -4   5  14      111.92      122.80      4.83 o 
  -3   5  14      213.39      219.44      5.17 o 
  -2   5  14       17.05       19.93      2.71 o 
  -1   5  14       73.35       77.84      3.61 o 
   0   5  14      156.21      184.20      9.32 o 
   1   5  14     1633.04     1691.89    121.68 o 
  -7   6  14      160.17      201.14      9.93 o 
  -6   6  14       52.67       63.36      7.58 o 
  -5   6  14      110.81      115.95      5.21 o 
  -4   6  14      939.35      935.71     14.53 o 
  -3   6  14       86.89       94.73      3.56 o 
  -2   6  14      291.32      325.74      6.20 o 
  -1   6  14      153.39      167.59      4.36 o 
   0   6  14       78.92       72.26      4.21 o 
   1   6  14     1204.63     1122.40     34.76 o 
  -6   7  14        0.09        0.95      1.65 o 
  -5   7  14       45.15       54.27      5.50 o 
  -4   7  14      125.43      126.20      4.80 o 
  -3   7  14       28.14       27.86      2.28 o 
  -2   7  14      748.72      749.31     10.14 o 
  -1   7  14      140.63      143.06      4.18 o 
   0   7  14      451.86      450.13     17.38 o 
  -5   8  14        1.28        4.92      1.75 o 
  -4   8  14      249.88      254.59      5.35 o 
  -3   8  14       64.18       68.78      3.33 o 
  -2   8  14      204.44      212.48      4.61 o 
  -1   8  14       15.88       18.82      2.22 o 
   0   8  14      284.17      277.55     13.66 o 
  -5   9  14      132.93      157.77      5.11 o 
  -4   9  14      116.08      105.26      3.29 o 
  -3   9  14       34.54       36.16      3.68 o 
  -2   9  14      153.77      145.81      4.61 o 
  -1   9  14      150.85      152.43      6.45 o 
  -3  10  14       63.61       61.72      3.19 o 
  -5   0  15       94.36      106.25      8.69 o 
  -3   0  15       85.73       69.14     10.75 o 
  -1   0  15      230.19      230.96      7.56 o 
  -6   1  15        5.38        3.31      2.87 o 
  -5   1  15        4.75        1.24      2.48 o 
  -4   1  15       18.71       21.76      3.43 o 
  -3   1  15      576.69      568.28      9.43 o 
  -2   1  15      132.69      124.55      4.32 o 
  -1   1  15      224.69      215.41      5.07 o 
  -6   2  15      163.10      178.79      9.93 o 
  -5   2  15       79.73       75.71      3.49 o 
  -4   2  15        2.72        1.96      2.02 o 
  -3   2  15      441.72      436.59      8.11 o 
  -2   2  15       64.24       58.85      5.98 o 
  -1   2  15       27.77       37.37      4.70 o 
   0   2  15        9.05        9.86      3.33 o 
  -6   3  15        5.06        3.72      3.51 o 
  -5   3  15      705.40      778.02     19.13 o 
  -4   3  15      225.10      222.87      6.94 o 
  -3   3  15      107.50      108.60      4.26 o 
  -2   3  15        3.01        4.28      2.22 o 
  -1   3  15       85.06       87.98      4.13 o 
   0   3  15       22.93       22.31      7.53 o 
  -6   4  15       27.06       27.54      3.51 o 
  -5   4  15      112.33      131.14      4.97 o 
  -4   4  15       70.44       63.44      4.99 o 
  -3   4  15      301.26      323.30      6.37 o 
  -2   4  15       47.93       45.15      5.82 o 
  -1   4  15      568.78      587.43     12.90 o 
   0   4  15      156.53      166.80      8.68 o 
  -6   5  15        7.51       17.38      4.97 o 
  -5   5  15       55.07       58.59      3.72 o 
  -4   5  15        4.99        5.75      2.21 o 
  -3   5  15        6.39        7.41      2.46 o 
  -2   5  15       29.97       34.58      3.92 o 
  -1   5  15       52.52       57.49      3.72 o 
  -5   6  15        7.16        6.82      2.55 o 
  -4   6  15       88.76      100.08      3.95 o 
  -3   6  15      172.61      176.94      4.18 o 
  -2   6  15       78.89       78.71      3.33 o 
  -1   6  15      519.98      538.64     23.46 o 
  -4   7  15       17.34       15.73      3.06 o 
  -3   7  15      493.09      498.50      9.00 o 
  -2   7  15       78.83       78.24      3.33 o 
  -4   0  16      294.27      310.40     12.42 o 
  -2   0  16      223.99      235.97      7.17 o 
  -4   1  16       41.66       40.92      2.51 o 
  -3   1  16        0.20        0.26      1.85 o 
  -2   1  16        6.44        5.18      2.21 o 
  -4   2  16      104.38      121.72      5.20 o 
  -3   2  16      408.03      418.93      8.69 o 
  -2   2  16       68.24       71.98      3.33 o 
  -4   3  16      176.19      166.47      5.73 o 
  -3   3  16        5.44        3.13      2.04 o 
                                                 
